# Supplementary material for: Genomic mining of Vibrio parahaemolyticus highlights prevalence of antimicrobial resistance genes and new genetic markers associated with AHPND and tdh + /trh + genotypes
Source: BMC Genomics. 2024 Feb 14;25:178. doi: 10.1186/s12864-024-10093-9 (PMC10868097; doi:10.1186/s12864-024-10093-9)
Supplement: Supplementary file 1 — Additional file 1. [file 12864_2024_10093_MOESM1_ESM.xlsx]

## Sheet: Supplement 1
	S1 - Statistics on quality check of newly sequenced V. parahaemolyticus genomes, including raw read statistics, genome assembly statistics, assembly quality checks, species identification (rMLST), annotation statistics, and average nucleotide identity as compared to the V. parahaemolyticus reference strain RIMD210633.
	Strain	Accession	Coverage	Species identification (rMLST)	Read Number	Read N50	Median Read Qscore	Genome size (bp)	Longest contig (bp)	Total contigs	Predicted genes	coding density	GC content	ANI RIMD-2210633	Genome completeness
	V. parahaemolyticus M0904	CP133891-CP133899	372X	100% Vibrio parahaemolyticus (55 exact matches)	285199	6390	14.1	5797990	3478099	9	5372	0.86	0.454	98.4	100
	V. parahaemolyticus PV1	JAVKPG000000000	268X	100% Vibrio parahaemolyticus (55 exact matches)	264131	5603	13.9	5497730	3420136	7	5070	0.858	0.453	98.42	100
	V. parahaemolyticus TW01	CP133900-CP133905	414X	100% Vibrio parahaemolyticus (54 exact matches)	334351	6173	13.7	5620226	3498232	6	5091	0.856	0.452	98.45	100
				Average	294560	6055.33	13.9	5.63865e+06	3465489	7.33333	5177.67	0.858	0.453	98.4233	100
				Stdev	36033.8	406.48	0.2	150975	40546.3	1.52753	168.625	0.002	0.001	0.0251661	0

## Sheet: Supplement 2
	S2 - Subsampled 1036 V. parahaemolyticus genomes used in this study. Overview of available metadata for subsampled V. parahaemolyticus genomes available from NCBI. Metadata includes strain ID, year of isolation, Region of isolation, Type of symple, Source of sampling, Population based on Yang et al., 2019 (21), population colour HEX code qs used in the phylogenetic trees, clonal groups, and genom…
	Strain ID	Year	Region	Sample type	Source	Population	Population	Clonal Groups	Accession
	001-15	2015	Peru	Clinical	Stool				GCF_009991645.1
	2192-04-01	2004	Canada	Clinical	Stool	VppAsia	#91DA82		GCA_001609555.1
	04-2548_100	2016	Canada	Clinical	NA				GCF_002144535.1
	2550-04-01	2004	Canada	Clinical	Stool	VppX	#FFBE8D		GCA_001610595.1
	2551-04-01	2004	Canada	Clinical	NA	VppAsia	#91DA82	CG1	GCA_000975195.1
	4792-05-01	2005	Canada	Clinical	Stool	VppX	#FFBE8D		GCA_001609435.1
	06-043	2006	Mozambique	Environmental	NA	VppAsia	#91DA82		GCA_001856035.1
	2965-07-01	2007	Canada	Clinical	NA	VppAsia	#91DA82		GCA_000960565.1
	08-0278	2008	Canada	Clinical	NA	VppAsia	#91DA82		GCA_000960645.1
	09-3216_100	2016	Canada	Clinical	NA				GCF_002144555.1
	3217-09-01	2009	Canada	Clinical	NA	VppUS2	#486FA8	CG5	GCA_000960655.1
	4661-09-01	2009	Canada	Clinical	Stool	VppAsia	#91DA82	CG6	GCA_001559885.1
	4681-09-01	2009	Canada	Clinical	NA	VppX	#FFBE8D		GCA_000972025.1
	95357	2009	Canada	Environmental	NA				GCF_000786865.1
	4242-10-01	2006	Canada	Clinical	NA	VppX	#FFBE8D	CG2	GCA_000878755.1
	4244-10-01	2006	Canada	Clinical	NA	VppX	#FFBE8D		GCA_001006125.1
	4251-10-01	2006	Canada	Clinical	NA	VppAsia	#91DA82	CG1	GCA_001006105.1
	4255-10-01	2006	Canada	Clinical	NA	VppUS2	#486FA8	CG5	GCA_001006195.1
	4287-10-01	2003	Canada	Clinical	NA	VppX	#FFBE8D	CG8	GCA_001006185.1
	7205-10-01	2008	Canada	Clinical	NA	VppAsia	#91DA82	CG6	GCA_001006205.1
	100136	2008	China	Clinical	Stool	VppAsia	#91DA82	CG3	GCA_001895615.1
	100154	2012	China	Clinical	Stool	VppAsia	#91DA82	CG3	GCA_001895365.1
	10290	NA	NA	Environmental	NA	VppX	#FFBE8D	CG2	GCA_000454205.1
	1168-13	2013	Peru	Clinical	Stool				GCF_009991435.1
	12-009A1335	2012	Vietnam	Environmental	Shellfish				GCF_002114595.1
	12-297B	2012	Vietnam	Environmental	Shellfish				GCF_002114585.1
	1202-11	2011	Peru	Clinical	Stool				GCF_009991845.1
	12315	2006	USA	Clinical	Stool	VppX	#FFBE8D	CG2	GCA_000877535.1
	13-028A2	2013	Vietnam	Environmental	Shellfish	VppAsia	#91DA82		GCA_000732245.1
	13-306D4	2013	Mexico	Environmental	Shellfish				GCF_002114605.1
	146-15	2015	Peru	Clinical	Stool				GCF_009991725.1
	16-B3PA-006	2016	Vietnam	Environmental	Shellfish				GCF_003174825.1
	16-VB00179	2016	Germany	Environmental	Shellfish				GCF_020740855.1
	16-VB00184	2016	Germany	Environmental	Shellfish				GCF_020740875.1
	16-VB00204	2016	Germany	Environmental	Shellfish				GCF_020740915.1
	160807	2016	China	Environmental	Shellfish				GCF_003691525.1
	16763	1978	USSR	Clinical	Stool				GCF_004923355.1
	1682	2004	Norway	Clinical	Wound	VppAsia	#91DA82		GCA_001951115.1
	17-VB00127	2017	Germany	Environmental	Shellfish				GCF_020740925.1
	17-VB00129	2017	Germany	Environmental	Shellfish				GCF_020740955.1
	17-VB00146	2017	Germany	Environmental	Shellfish				GCF_020741015.1
	17-VB00161	2017	Germany	Environmental	Shellfish				GCF_020740975.1
	17-VB00208	2017	Germany	Environmental	Shellfish				GCF_020741035.1
	17-VB00250	2017	Germany	Environmental	Shellfish				GCF_020740995.1
	17-VB00319	2017	Germany	Environmental	Shellfish				GCF_020741075.1
	17-VB00330	2017	Germany	Environmental	Shellfish				GCF_020741095.1
	17-VB00358	2017	Germany	Environmental	Shellfish				GCF_020741115.1
	17-VB00364	2017	Germany	Environmental	Shellfish				GCF_020741135.1
	17-VB00366	2017	Germany	Environmental	Shellfish				GCF_020741165.1
	1833-14	2014	Peru	Clinical	NA				GCF_009991765.1
	1911C	2008	USA	Environmental	Water				GCF_002775145.1
	20-082E4	2021	South Korea	Environmental	Shellfish				GCF_020041945.1
	2010V-1106	2010	USA	Clinical	Stool				GCF_009764075.1
	2012AW-0154	2012	USA	NA	NA				GCF_009665495.1
	2012AW-0224	2012	USA	NA	NA				GCF_009764055.1
	2012AW-0353	2012	USA	NA	NA				GCF_009763445.1
	2012V-1116	2012	USA	NA	NA				GCF_012275005.1
	2012V-1165	2012	USA	NA	NA				GCF_012274985.1
	20130629002S01	2013	China	Environmental	Shellfish				GCF_003085735.1
	2013V-1136	2013	NA	NA	NA				GCF_009763605.1
	2013V-1174	2013	USA	Clinical	Stool				GCF_009763625.1
	2013V-1176	2013	USA	NA	NA				GCF_014525355.1
	2013V-1220	2013	USA	NA	NA				GCF_014525225.1
	2013V-1244	2013	USA	NA	NA				GCF_009763545.1
	20140624012-1	2014	China	Environmental	Shellfish				GCF_009883815.1
	20140722001-1	2014	China	Environmental	Shellfish				GCF_009883835.1
	20140829008-1	2014	China	Environmental	Shellfish				GCF_009883855.1
	20151116002-3	2015	China	Environmental	Shellfish				GCF_009883895.1
	20160303005-1	2016	China	Environmental	Shellfish				GCF_009883875.1
	20521	1980	Japan	Clinical	NA				GCF_905331545.1
	20528	1980	Japan	Clinical	NA				GCF_905331555.1
	20535	1980	Japan	Clinical	NA				GCF_905331575.1
	20538	1980	Japan	Clinical	NA				GCF_905331585.1
	20542	1980	Japan	Clinical	NA				GCF_905331615.1
	20545	1980	Japan	Clinical	NA				GCF_905331595.1
	20556	1980	Japan	Clinical	NA				GCF_905331605.1
	20564	1980	Japan	Clinical	NA				GCF_905331625.1
	20565	1980	Japan	Clinical	NA				GCF_905331645.1
	20566	1980	Japan	Clinical	NA				GCF_905331635.1
	2214-17	2017	Peru	Clinical	NA				GCF_009991675.1
	22702	1998	USA	Environmental	NA	VppUS2	#486FA8		GCA_000958645.1
	229	2015	China	Environmental	Fish				GCF_003408905.1
	249-15	2015	Peru	Clinical	NA				GCF_009991745.1
	271	2015	China	Environmental	Fish				GCF_003408935.1
	3259	NA	NA	Environmental	NA	VppAsia	#91DA82		GCA_000454245.1
	3355	2007	USA	Clinical	Stool	VppAsia	#91DA82		GCA_000877615.1
	3394-17	2016	Peru	Environmental	Food				GCF_013391065.1
	3399-17	2016	Peru	Environmental	Food				GCF_013390705.1
	3631	2007	USA	Clinical	Stool	VppAsia	#91DA82	CG6	GCA_000877595.1
	3644	2007	USA	Clinical	Stool	VppUS2	#486FA8	CG5	GCA_000877755.1
	3646	2007	USA	Clinical	Stool	VppAsia	#91DA82	CG6	GCA_000877765.1
	3HP	2014	Thailand	Environmental	Shellfish				GCF_009647345.1
	4301								This Work
	4302								This Work
	4303								This Work
	49	2007	USA	Environmental	Shellfish	VppAsia	#91DA82		GCA_000877625.1
	605	2006	USA	Environmental	Water	VppAsia	#91DA82	CG1	GCA_000519365.2
	613-13	2013	Peru	Clinical	NA				GCF_009991825.1
	64	2018	China	Environmental	Shellfish				GCF_019321785.1
	686-17	2017	Peru	Clinical	NA				GCF_009991625.1
	710-17	2017	Peru	Clinical	NA				GCF_009991665.1
	81TDH2	2003	India	Environmental	Shellfish				GCF_016403045.1
	901128	1997	USA	Clinical	Stool	Hybrid	#C3BBD4		GCA_000877675.1
	949	NA	NA	Environmental	NA	VppAsia	#91DA82	CG1	GCA_000454455.1
	970107	1997	USA	Environmental	Water	VppAsia	#91DA82		GCA_000510605.2
	98-513-F52	1998	USA	Environmental	NA	VppUS1	#B8EAE9		GCA_001188135.1
	A0EZ383	2000	Canada	Clinical	Stool	VppAsia	#91DA82		GCA_001609055.1
	A1_2	2014	China	Environmental	Fish	VppAsia	#91DA82		GCA_006378715.1
	A1_3	2014	China	Environmental	Fish	VppAsia	#91DA82		GCA_006378875.1
	A1_4	2014	China	Environmental	Water	VppAsia	#91DA82		GCA_006378705.1
	A1_6	2014	China	Environmental	Fish	VppAsia	#91DA82		GCA_006378865.1
	A1_7	2014	China	Environmental	Fish	VppX	#FFBE8D		GCA_006379005.1
	A1_8	2014	China	Environmental	Fish	VppX	#FFBE8D		GCA_006378995.1
	A1_9	2014	China	Environmental	Water	VppAsia	#91DA82		GCA_006378975.1
	A2EZ743	2002	Canada	Clinical	Stool	VppUS1	#B8EAE9		GCA_001608765.1
	A2_1	2014	China	Environmental	Fish	VppAsia	#91DA82		GCA_006378675.1
	A2_2	2014	China	Environmental	Fish	VppX	#FFBE8D		GCA_006378855.1
	A2_3	2014	China	Environmental	Fish	VppAsia	#91DA82		GCA_006378945.1
	A2_4	2014	China	Environmental	Fish	VppAsia	#91DA82		GCA_006378955.1
	A2_5	2014	China	Environmental	Fish	VppAsia	#91DA82		GCA_006378615.1
	A2_6	2014	China	Environmental	Fish	VppAsia	#91DA82		GCA_006378935.1
	A2_7	2014	China	Environmental	Water	VppAsia	#91DA82		GCA_006378635.1
	A2_8	2014	China	Environmental	Fish	VppAsia	#91DA82		GCA_006378835.1
	A2_9	2014	China	Environmental	Fish	VppX	#FFBE8D		GCA_006377205.1
	A3EZ136	2003	Canada	Clinical	Stool	VppAsia	#91DA82	CG1	GCA_001608785.1
	A3EZ634	2003	Canada	Clinical	Stool	VppX	#FFBE8D	CG8	GCA_001609105.1
	A3EZ710	2003	Canada	Clinical	Stool	VppUS2	#486FA8	CG5	GCA_001608995.1
	A3_2	2014	China	Environmental	Fish	VppAsia	#91DA82		GCA_006378795.1
	A3_3	2014	China	Environmental	Fish	VppAsia	#91DA82		GCA_006378785.1
	A3_4	2014	China	Environmental	Fish	VppAsia	#91DA82		GCA_006378805.1
	A3_5	2014	China	Environmental	Water	VppX	#FFBE8D		GCA_006381695.1
	A3_6	2014	China	Environmental	Fish	VppAsia	#91DA82		GCA_006377575.1
	A3_7	2014	China	Environmental	Fish	VppAsia	#91DA82		GCA_006378655.1
	A3_8	2014	China	Environmental	Fish	VppAsia	#91DA82		GCA_006378765.1
	A3_9	2014	China	Environmental	Fish	VppAsia	#91DA82		GCA_006377345.1
	A4EZ703	2004	Canada	Clinical	Stool	VppX	#FFBE8D		GCA_001584415.1
	A4EZ927	2004	Canada	Clinical	Stool	VppAsia	#91DA82	CG1	GCA_001595565.1
	A4_1	2014	China	Environmental	Fish	VppAsia	#91DA82		GCA_006377565.1
	A4_2	2014	China	Environmental	Fish	VppAsia	#91DA82		GCA_006377545.1
	A4_4	2014	China	Environmental	Fish	VppAsia	#91DA82		GCA_006377305.1
	A4_5	2014	China	Environmental	Fish	VppAsia	#91DA82		GCA_006377195.1
	A4_6	2014	China	Environmental	Fish	VppAsia	#91DA82		GCA_006377295.1
	A4_9	2014	China	Environmental	Water	VppAsia	#91DA82		GCA_006377535.1
	A5Z1022	2005	Canada	Clinical	Stool	VppAsia	#91DA82		GCA_001608755.1
	A5Z853	2005	Canada	Clinical	Stool	VppAsia	#91DA82	CG1	GCA_001609525.1
	A5Z905	2005	Canada	Clinical	Stool	VppX	#FFBE8D	CG2	GCA_001609635.1
	A5_3	2014	China	Environmental	Water	VppAsia	#91DA82		GCA_006377265.1
	A5_4	2014	China	Environmental	Fish	VppAsia	#91DA82		GCA_006377145.1
	A5_7	2014	China	Environmental	Fish	VppAsia	#91DA82		GCA_006377475.1
	A5_8	2014	China	Environmental	Fish	VppAsia	#91DA82		GCA_006377105.1
	AF91	2006	USA	Environmental	NA	VppAsia	#91DA82		GCA_000958595.1
	AM43962	NA	USA	NA	NA				GCF_009763025.1
	AM46865	NA	USA	NA	NA				GCF_009763425.1
	AM51552	NA	USA	NA	NA				GCF_009763405.1
	AM51557	NA	USA	NA	NA				GCF_012274865.1
	AN-5034	NA	NA	Environmental	NA	VppAsia	#91DA82	CG1	GCA_000182385.1
	AQ3810	NA	NA	Environmental	NA	VppAsia	#91DA82		GCA_000582905.2
	AQ4037	NA	NA	NA	NA				GCF_000182365.1
	ATCC-17802	1951	Japan	Environmental	Fish	VppAsia	#91DA82		GCA_001558495.1
	B10_1	2014	China	Environmental	Fish	VppAsia	#91DA82		GCA_006377075.1
	B10_2	2014	China	Environmental	Fish	VppX	#FFBE8D		GCA_006377375.1
	B10_3	2014	China	Environmental	Fish	VppAsia	#91DA82		GCA_006377025.1
	B10_4	2014	China	Environmental	Fish	VppAsia	#91DA82		GCA_006376835.1
	B10_7	2014	China	Environmental	Fish	VppAsia	#91DA82		GCA_006376815.1
	B10_8	2014	China	Environmental	Water	VppAsia	#91DA82		GCA_006376995.1
	B10_9	2014	China	Environmental	Fish	VppAsia	#91DA82		GCA_006376975.1
	B1_1	2014	China	Environmental	Fish	VppAsia	#91DA82		GCA_006377455.1
	B1_10	2014	China	Environmental	Fish	VppAsia	#91DA82		GCA_006377085.1
	B1_3	2014	China	Environmental	Fish	VppAsia	#91DA82		GCA_006377395.1
	B1_4	2014	China	Environmental	Fish	VppAsia	#91DA82	CG7	GCA_006377385.1
	B1_6	2014	China	Environmental	Fish	VppX	#FFBE8D		GCA_006377405.1
	B1_7	2014	China	Environmental	Fish	VppAsia	#91DA82		GCA_006377445.1
	B1_8	2014	China	Environmental	Fish	VppAsia	#91DA82		GCA_006377225.1
	B1_9	2014	China	Environmental	Fish	VppAsia	#91DA82	CG7	GCA_006377095.1
	B2_1	2014	China	Environmental	Shellfish	VppAsia	#91DA82	CG7	GCA_006376765.1
	B2_10	2014	China	Environmental	Fish	VppAsia	#91DA82		GCA_006376775.1
	B2_2	2014	China	Environmental	Fish	VppAsia	#91DA82		GCA_006377005.1
	B2_3	2014	China	Environmental	Shellfish	VppAsia	#91DA82		GCA_006376915.1
	B2_4	2014	China	Environmental	Fish	VppAsia	#91DA82		GCA_006376895.1
	B2_5	2014	China	Environmental	Shellfish	VppAsia	#91DA82	CG7	GCA_006376755.1
	B2_6	2014	China	Environmental	Fish	VppAsia	#91DA82		GCA_006376985.1
	B2_7	2014	China	Environmental	Fish	VppAsia	#91DA82		GCA_006375565.1
	B2_8	2014	China	Environmental	Fish	VppAsia	#91DA82		GCA_006376905.1
	B2_9	2014	China	Environmental	Fish	VppAsia	#91DA82		GCA_006376745.1
	B3_1	2014	China	Environmental	Fish	VppAsia	#91DA82		GCA_006375555.1
	B3_10	2014	China	Environmental	Fish	VppAsia	#91DA82		GCA_006376705.1
	B3_4	2014	China	Environmental	Fish	VppAsia	#91DA82		GCA_006375525.1
	B3_5	2014	China	Environmental	Shellfish	VppAsia	#91DA82		GCA_006375515.1
	B3_6	2014	China	Environmental	Shellfish	VppAsia	#91DA82	CG7	GCA_006376855.1
	B3_7	2014	China	Environmental	Fish	VppAsia	#91DA82		GCA_006375495.1
	B3_8	2014	China	Environmental	Fish	VppAsia	#91DA82		GCA_006375135.1
	B3_9	2014	China	Environmental	Fish	VppAsia	#91DA82		GCA_006375275.1
	B4_10	2014	China	Environmental	Fish	VppAsia	#91DA82		GCA_006375455.1
	B4_2	2014	China	Environmental	Fish	VppAsia	#91DA82	CG7	GCA_006375445.1
	B4_3	2014	China	Environmental	Fish	VppAsia	#91DA82		GCA_006375385.1
	B4_5	2014	China	Environmental	Fish	VppX	#FFBE8D		GCA_006375405.1
	B4_6	2014	China	Environmental	Fish	VppAsia	#91DA82	CG7	GCA_006381675.1
	B4_7	2014	China	Environmental	Fish	VppAsia	#91DA82	CG7	GCA_006375395.1
	B4_8	2014	China	Environmental	Fish	VppAsia	#91DA82		GCA_006375215.1
	B4_9	2014	China	Environmental	Fish	VppAsia	#91DA82		GCA_006375195.1
	B5_1	2014	China	Environmental	Fish	VppAsia	#91DA82	CG7	GCA_006375345.1
	B5_10	2014	China	Environmental	Water	VppAsia	#91DA82		GCA_006375075.1
	B5_2	2014	China	Environmental	Fish	VppAsia	#91DA82		GCA_006374755.1
	B5_3	2014	China	Environmental	Fish	VppAsia	#91DA82		GCA_006375205.1
	B5_4	2014	China	Environmental	Fish	VppAsia	#91DA82		GCA_006375335.1
	B5_5	2014	China	Environmental	Fish	VppAsia	#91DA82	CG7	GCA_006375325.1
	B5_6	2014	China	Environmental	Fish	VppAsia	#91DA82		GCA_006375035.1
	B5_9	2014	China	Environmental	Water	VppAsia	#91DA82	CG7	GCA_006375045.1
	B6_1	2014	China	Environmental	Water	VppAsia	#91DA82		GCA_006374465.1
	B6_10	2014	China	Environmental	Water	VppAsia	#91DA82		GCA_006375175.1
	B6_2	2014	China	Environmental	Water	VppAsia	#91DA82		GCA_006375115.1
	B6_3	2014	China	Environmental	Water	VppAsia	#91DA82		GCA_006375005.1
	B6_4	2014	China	Environmental	Fish	VppAsia	#91DA82		GCA_006375165.1
	B6_5	2014	China	Environmental	Fish	VppAsia	#91DA82		GCA_006375315.1
	B6_6	2014	China	Environmental	Fish	VppAsia	#91DA82		GCA_006374415.1
	B6_7	2014	China	Environmental	Fish	VppAsia	#91DA82		GCA_006375025.1
	B6_8	2014	China	Environmental	Water	VppAsia	#91DA82		GCA_006374735.1
	B6_9	2014	China	Environmental	Fish	VppAsia	#91DA82		GCA_006374995.1
	B7_2	2014	China	Environmental	Fish	VppAsia	#91DA82		GCA_006374955.1
	B7_3	2014	China	Environmental	Fish	VppAsia	#91DA82		GCA_006374405.1
	B7_5	2014	China	Environmental	Fish	VppAsia	#91DA82		GCA_006374915.1
	B7_6	2014	China	Environmental	Fish	VppAsia	#91DA82		GCA_006374895.1
	B7_7	2014	China	Environmental	Fish	VppAsia	#91DA82		GCA_006374395.1
	B8_1	2014	China	Environmental	Fish	VppAsia	#91DA82		GCA_006374375.1
	B8_10	2014	China	Environmental	Fish	VppAsia	#91DA82		GCA_006374745.1
	B8_2	2014	China	Environmental	Fish	VppAsia	#91DA82		GCA_006374675.1
	B8_3	2014	China	Environmental	Fish	VppAsia	#91DA82		GCA_006374695.1
	B8_4	2014	China	Environmental	Fish	VppAsia	#91DA82		GCA_006374665.1
	B8_5	2014	China	Environmental	Fish	VppAsia	#91DA82		GCA_006374355.1
	B8_6	2014	China	Environmental	Fish	VppAsia	#91DA82		GCA_006374875.1
	B8_7	2014	China	Environmental	Fish	VppAsia	#91DA82		GCA_006374635.1
	B8_9	2014	China	Environmental	Fish	VppAsia	#91DA82		GCA_006374595.1
	B9_1	2014	China	Environmental	Water	VppAsia	#91DA82		GCA_006374585.1
	B9_2	2014	China	Environmental	Fish	VppAsia	#91DA82		GCA_006374555.1
	B9_3	2014	China	Environmental	Fish	VppAsia	#91DA82		GCA_006374865.1
	B9_4	2014	China	Environmental	Fish	VppAsia	#91DA82		GCA_006374845.1
	B9_6	2014	China	Environmental	Fish	VppAsia	#91DA82		GCA_006374345.1
	B9_7	2014	China	Environmental	Water	VppAsia	#91DA82		GCA_006374545.1
	B9_8	2014	China	Environmental	Fish	VppAsia	#91DA82		GCA_006374805.1
	BB22OP	NA	NA	Environmental	NA	VppAsia	#91DA82	CG3	GCA_000328405.1
	BET14	2018	Atlantic Ocean	Environmental	Water				GCF_903986745.1
	BET6	2018	Atlantic Ocean	Environmental	Water				GCF_903986635.1
	BH0083	2020	China	Clinical	anal swab				GCF_019351375.1
	BTXS2	2019	China	Environmental	Water				GCA_015172915.1
	C10_4	2014	China	Environmental	Water	VppAsia	#91DA82		GCA_006374215.1
	C10_5	2014	China	Environmental	Fish	VppX	#FFBE8D		GCA_006373715.1
	C140	2008	Canada	Clinical	Stool	VppAsia	#91DA82		GCA_001609655.1
	C146	2008	Canada	Clinical	Stool	VppAsia	#91DA82		GCA_001609445.1
	C1_10	2014	China	Environmental	Fish	VppAsia	#91DA82		GCA_006374305.1
	C1_2	2014	China	Environmental	Fish	VppAsia	#91DA82		GCA_006374285.1
	C1_3	2014	China	Environmental	Fish	VppAsia	#91DA82		GCA_006374255.1
	C1_4	2014	China	Environmental	Fish	VppAsia	#91DA82		GCA_006374495.1
	C1_5	2014	China	Environmental	Fish	VppAsia	#91DA82		GCA_006374245.1
	C1_6	2014	China	Environmental	Fish	VppAsia	#91DA82		GCA_006374455.1
	C1_7	2014	China	Environmental	Water	VppAsia	#91DA82		GCA_006374775.1
	C1_9	2014	China	Environmental	Water	VppAsia	#91DA82		GCA_006374225.1
	C2_1	2014	China	Environmental	Fish	VppX	#FFBE8D		GCA_006374185.1
	C2_2	2014	China	Environmental	Fish	VppAsia	#91DA82		GCA_006374155.1
	C2_4	2014	China	Environmental	Fish	VppAsia	#91DA82		GCA_006374135.1
	C2_5	2014	China	Environmental	Fish	VppAsia	#91DA82		GCA_006373705.1
	C2_8	2014	China	Environmental	Fish	VppAsia	#91DA82		GCA_006373975.1
	C3_10	2014	China	Environmental	Water	VppAsia	#91DA82		GCA_006374125.1
	C3_2	2014	China	Environmental	Fish	VppAsia	#91DA82		GCA_006373945.1
	C3_3	2014	China	Environmental	Fish	VppAsia	#91DA82		GCA_006373935.1
	C3_4	2014	China	Environmental	Fish	VppX	#FFBE8D		GCA_006373885.1
	C3_5	2014	China	Environmental	Fish	VppX	#FFBE8D		GCA_006373905.1
	C3_7	2014	China	Environmental	Water	VppAsia	#91DA82		GCA_006373875.1
	C3_9	2014	China	Environmental	Water	VppAsia	#91DA82		GCA_006373845.1
	C4_10	2014	China	Environmental	Fish	VppAsia	#91DA82		GCA_006374055.1
	C4_2	2014	China	Environmental	Fish	VppAsia	#91DA82		GCA_006374095.1
	C4_3	2014	China	Environmental	Fish	VppAsia	#91DA82		GCA_006374045.1
	C4_5	2014	China	Environmental	Fish	VppAsia	#91DA82		GCA_006373825.1
	C4_6	2014	China	Environmental	Fish	VppAsia	#91DA82		GCA_006373635.1
	C4_7	2014	China	Environmental	Fish	VppAsia	#91DA82		GCA_006374075.1
	C4_8	2014	China	Environmental	Fish	VppAsia	#91DA82		GCA_006373815.1
	C5_1	2014	China	Environmental	Fish	VppAsia	#91DA82		GCA_006373995.1
	C5_10	2014	China	Environmental	Water	VppAsia	#91DA82		GCA_006373785.1
	C5_2	2014	China	Environmental	Fish	VppAsia	#91DA82		GCA_006373955.1
	C5_5	2014	China	Environmental	Fish	VppAsia	#91DA82	CG9	GCA_006373615.1
	C5_6	2014	China	Environmental	Fish	VppX	#FFBE8D		GCA_006373585.1
	C5_8	2014	China	Environmental	Fish	VppAsia	#91DA82		GCA_006373555.1
	C5_9	2014	China	Environmental	Fish	VppAsia	#91DA82		GCA_006373505.1
	C6_1	2014	China	Environmental	Fish	VppAsia	#91DA82		GCA_006373515.1
	C6_10	2014	China	Environmental	Fish	VppAsia	#91DA82		GCA_006373495.1
	C6_2	2014	China	Environmental	Fish	VppAsia	#91DA82		GCA_006373465.1
	C6_4	2014	China	Environmental	Fish	VppAsia	#91DA82		GCA_006373455.1
	C6_5	2014	China	Environmental	Fish	VppAsia	#91DA82		GCA_006373385.1
	C6_8	2014	China	Environmental	Fish	VppAsia	#91DA82		GCA_006373365.1
	C6_9	2014	China	Environmental	Fish	VppAsia	#91DA82		GCA_006373345.1
	C7_1	2014	China	Environmental	Water	VppAsia	#91DA82		GCA_006373315.1
	C7_10	2014	China	Environmental	Fish	VppAsia	#91DA82		GCA_006373325.1
	C7_2	2014	China	Environmental	Water	VppAsia	#91DA82		GCA_006373285.1
	C7_3	2014	China	Environmental	Water	VppAsia	#91DA82		GCA_006373265.1
	C7_4	2014	China	Environmental	Fish	VppAsia	#91DA82		GCA_006373235.1
	C7_5	2014	China	Environmental	Fish	VppAsia	#91DA82		GCA_006373225.1
	C7_6	2014	China	Environmental	Fish	VppAsia	#91DA82		GCA_006373185.1
	C7_7	2014	China	Environmental	Fish	VppAsia	#91DA82		GCA_006373195.1
	C7_9	2014	China	Environmental	Fish	VppAsia	#91DA82		GCA_006373175.1
	C8_3	2014	China	Environmental	Fish	VppAsia	#91DA82		GCA_006373115.1
	C8_4	2014	China	Environmental	Fish	VppAsia	#91DA82		GCA_006373095.1
	C8_5	2014	China	Environmental	Water	VppX	#FFBE8D		GCA_006373055.1
	C8_6	2014	China	Environmental	Fish	VppAsia	#91DA82		GCA_006373015.1
	C8_8	2014	China	Environmental	Fish	VppAsia	#91DA82		GCA_006373045.1
	CAIM-1400	2004	Mexico	Environmental	Water				GCF_010692765.1
	CAIM-1772	2005	Mexico	Environmental	NA	VppAsia	#91DA82		GCA_001856105.1
	CDC_K4556R	2006	USA	Clinical	Wound	VppAsia	#91DA82		GCA_001727365.1
	CDC_K4557	2006	USA	Clinical	Stool	VppAsia	#91DA82		GCA_000430425.1
	CDC_K4558G	2006	USA	Clinical	Wound	VppUS1	#B8EAE9		GCA_001727735.1
	CDC_K4588	2006	USA	Clinical	Stool	VppUS2	#486FA8		GCA_001727775.1
	CDC_K4636	2006	USA	Clinical	Stool	VppX	#FFBE8D		GCA_001727805.1
	CDC_K4637W	2006	USA	Clinical	Stool	VppAsia	#91DA82	CG1	GCA_001727825.1
	CDC_K4638	2006	USA	Clinical	Stool	VppAsia	#91DA82		GCA_001727845.1
	CDC_K4762	2006	USA	Clinical	NA	VppAsia	#91DA82		GCA_001727925.1
	CDC_K4764D	2006	USA	Clinical	Stool	VppAsia	#91DA82		GCA_001727975.1
	CDC_K4764L	2006	USA	Clinical	Stool	VppAsia	#91DA82		GCA_001727965.1
	CDC_K4775	2007	USA	Clinical	Stool	VppAsia	#91DA82	CG1	GCA_001728005.1
	CDC_K4842	2006	USA	Clinical	Stool	VppAsia	#91DA82		GCA_001727995.1
	CDC_K4857W	2007	USA	Clinical	Stool	VppAsia	#91DA82		GCA_001728065.1
	CDC_K4858	2006	USA	Clinical	Stool	VppAsia	#91DA82		GCA_001728085.1
	CDC_K4859	2007	USA	Clinical	NA	VppAsia	#91DA82		GCA_001728095.1
	CDC_K4981	2007	USA	Clinical	NA	VppUS2	#486FA8		GCA_001728125.1
	CDC_K5059W	2007	USA	Clinical	NA	VppAsia	#91DA82		GCA_001728235.1
	CDC_K5067	2007	USA	Clinical	Stool	VppUS2	#486FA8		GCA_001728255.1
	CDC_K5125	2007	USA	Clinical	NA	VppAsia	#91DA82		GCA_001728295.1
	CDC_K5126	2007	USA	Clinical	Stool	VppUS1	#B8EAE9		GCA_001728325.1
	CDC_K5277	NA	USA	Clinical	Stool	VppAsia	#91DA82		GCA_001728345.1
	CDC_K5282	2007	USA	Clinical	NA				GCF_001727545.1
	CDC_K5306	2007	USA	Clinical	Stool	VppUS1	#B8EAE9		GCA_001727505.1
	CDC_K5323G	NA	USA	Clinical	NA	VppAsia	#91DA82		GCA_001727475.1
	CDC_K5324G	2007	USA	Clinical	Stool	VppUS2	#486FA8		GCA_001727395.1
	CDC_K5324W	2007	USA	Clinical	Stool	VppUS2	#486FA8		GCA_001727405.1
	CDC_K5330	2007	USA	Clinical	NA	VppAsia	#91DA82		GCA_001728375.1
	CDC_K5331	2007	USA	Clinical	Stool	VppAsia	#91DA82	CG3	GCA_001728425.1
	CDC_K5345W	2007	USA	Clinical	Stool	VppX	#FFBE8D	CG2	GCA_001728485.1
	CDC_K5428	2007	USA	Clinical	Stool	VppX	#FFBE8D		GCA_001727645.1
	CDC_K5439	2007	USA	Clinical	Stool	VppAsia	#91DA82	CG3	GCA_001728495.1
	CDC_K5485	2007	USA	Clinical	NA	VppX	#FFBE8D	CG8	GCA_001728565.1
	CDC_K5528	2007	USA	Clinical	Stool	VppAsia	#91DA82	CG1	GCA_001728625.1
	CDC_K5579	NA	USA	Clinical	Stool	VppUS2	#486FA8	CG5	GCA_001728575.1
	CDC_K5635	2007	USA	Clinical	Wound	VppX	#FFBE8D		GCA_001728725.1
	CFSAN001595	1996	Peru	Clinical	NA	VppAsia	#91DA82	CG3	GCA_000701045.2
	CFSAN001600	2012	USA	Clinical	Stool				GCF_002198335.1
	CFSAN001611	1997	USA	Environmental	NA	VppX	#FFBE8D	CG2	GCA_000707045.1
	CFSAN001614	2004	USA	Environmental	NA	VppX	#FFBE8D	CG2	GCA_000707885.1
	CFSAN001616	1982	USA	Environmental	NA				GCF_002072845.1
	CFSAN001617	1997	USA	Clinical	NA	VppX	#FFBE8D	CG8	GCA_000707245.1
	CFSAN001620	1998	USA	Environmental	NA	VppX	#FFBE8D	CG2	GCA_000707565.1
	CFSAN007433	2013	USA	Clinical	Stool				GCF_000707465.2
	CFSAN007437	2012	USA	Clinical	Stool	VppX	#FFBE8D		GCA_000707165.1
	CFSAN007438	2012	USA	Clinical	Wound	VppAsia	#91DA82		GCA_000707145.1
	CFSAN007440	2013	USA	Clinical	Stool	VppUS1	#B8EAE9		GCA_000707005.1
	CFSAN007441	2012	USA	Clinical	Wound	VppUS1	#B8EAE9		GCA_000706945.1
	CFSAN007443	2012	USA	Clinical	Others	VppUS1	#B8EAE9		GCA_000707105.1
	CFSAN007444	2012	USA	Clinical	Wound	VppAsia	#91DA82		GCA_000707065.1
	CFSAN007445	2012	USA	Clinical	Stool	VppUS2	#486FA8	CG5	GCA_000707125.1
	CFSAN007446	2012	USA	Clinical	Wound	VppAsia	#91DA82		GCA_000707685.1
	CFSAN007447	2012	USA	Clinical	Others	VppAsia	#91DA82		GCA_000707705.1
	CFSAN007448	2012	USA	Clinical	Wound	VppAsia	#91DA82		GCA_000707725.1
	CFSAN007455	2013	USA	Clinical	Stool	VppX	#FFBE8D		GCA_000706985.1
	CFSAN007456	2010	USA	Environmental	Shellfish	VppAsia	#91DA82		GCA_000707285.2
	CFSAN007457	2010	USA	Environmental	Shellfish	VppX	#FFBE8D		GCA_000707085.2
	CFSAN007459	2010	USA	Environmental	Shellfish	VppX	#FFBE8D		GCA_000707185.2
	CFSAN012491	2010	USA	Environmental	Shellfish	VppAsia	#91DA82		GCA_000707645.2
	CFSAN018753	1999	Spain	Clinical	Stool	VppAsia	#91DA82		GCA_001695995.1
	CFSAN018755	2002	Spain	Environmental	NA	VppAsia	#91DA82		GCA_001695935.1
	CFSAN018756	2003	Spain	Environmental	NA	VppAsia	#91DA82		GCA_001696005.1
	CFSAN018758	1999	Peru	Clinical	Stool	VppAsia	#91DA82		GCA_001696055.1
	CFSAN018761	2004	USA	Environmental	NA	VppAsia	#91DA82		GCA_001696065.1
	CFSAN018762	2004	USA	Environmental	NA	VppAsia	#91DA82		GCA_001696155.1
	CFSAN018764	2004	USA	Environmental	NA	VppX	#FFBE8D		GCA_001696145.1
	CFSAN018765	2004	USA	Environmental	NA	VppX	#FFBE8D		GCA_001696165.1
	CFSAN018766	2004	USA	Environmental	NA	VppAsia	#91DA82		GCA_001696215.1
	CFSAN018767	2004	USA	Environmental	NA	VppUS2	#486FA8		GCA_001696225.1
	CFSAN018768	2011	USA	Clinical	Stool				GCF_002198255.1
	CFSAN018775	2012	USA	Clinical	NA				GCF_002198395.1
	CFSAN022331	2012	Spain	Clinical	NA				GCF_002198555.1
	CFSAN025063	2009	Peru	Clinical	NA	VppAsia	#91DA82	CG4	GCA_001633845.1
	CFSAN025067	2009	Peru	Clinical	NA	VppAsia	#91DA82	CG4	GCA_001633905.1
	CGVP18	2015	South Korea		Penaeus monodon				GCF_019780995.1
	CHN25	2011	China	Environmental	NA	VppAsia	#91DA82		GCA_001700835.1
	CICESE-170	1998	Mexico	Clinical	NA				GCF_001901565.1
	CICESE-186	1999	Mexico	Environmental	Water				GCF_009936605.1
	CICESE-187	2000	Mexico	Environmental	Water				GCF_010692775.1
	CICESE-188	2009	Mexico	Environmental	Water				GCF_010671575.1
	CICESE-273	2012	Mexico	Environmental	Water				GCF_009936625.1
	CTVP27C	2013	NA		NA				GCF_002221395.1
	CTVP31C	2013	NA		NA				GCF_002221385.1
	CTVP34C	2013	NA		NA				GCF_002221365.1
	CTVP35C	2013	NA	Clinical	Stool				GCF_002221085.1
	Colony127	2019	Thailand	Environmental	Food				GCF_019273695.1
	Colony15	2019	Thailand	Clinical	Rectal Swab				GCF_019272715.1
	Colony394	NA	Thailand	Environmental	Food				GCF_019271535.1
	Colony395	NA	Thailand	Environmental	Food				GCF_019271475.1
	Colony523	NA	Thailand	Environmental	Food				GCF_019271935.1
	Colony524	NA	Thailand	Environmental	Food				GCF_019273735.1
	Colony525	NA	Thailand	Environmental	Food				GCF_019271915.1
	Colony526	NA	Thailand	Environmental	Food				GCF_019271295.1
	Colony545	NA	Thailand	Environmental	Food				GCF_019271255.1
	Colony546	NA	Thailand	Environmental	Food				GCF_019271235.1
	Colony547	NA	Thailand	Environmental	Food				GCF_019271215.1
	Colony548	NA	Thailand	Environmental	Food				GCF_019271195.1
	Colony549	NA	Thailand	Environmental	Food				GCF_019271175.1
	Colony550	NA	Thailand	Environmental	Food				GCF_019271155.1
	Colony551	NA	Thailand	Environmental	Food				GCF_019271895.1
	Colony552	NA	Thailand	Environmental	Food				GCF_019271135.1
	Colony553	NA	Thailand	Environmental	Food				GCF_019271115.1
	Colony554	NA	Thailand	Environmental	Food				GCF_019271095.1
	Colony555	NA	Thailand	Environmental	Food				GCF_019271075.1
	Colony556	NA	Thailand	Environmental	Food				GCF_019271055.1
	Colony557	NA	Thailand	Environmental	Food				GCF_019271035.1
	Colony558	NA	Thailand	Environmental	Food				GCF_019271015.1
	Colony559	NA	Thailand	Environmental	Food				GCF_019270995.1
	Colony601	NA	Thailand	Environmental	Food				GCF_019270875.1
	Colony602	NA	Thailand	Environmental	Food				GCF_019270795.1
	Colony607	NA	Thailand	Environmental	Food				GCF_019270695.1
	Colony608	NA	Thailand	Environmental	Food				GCF_019273715.1
	Colony90	NA	Thailand	Environmental	Food				GCF_019273755.1
	Colony92	NA	Thailand	Environmental	Food				GCF_019271675.1
	Colony93	NA	Thailand	Environmental	Food				GCF_019271575.1
	D1_1	2014	China	Environmental	Sediment	VppAsia	#91DA82		GCA_006373035.1
	D1_3	2014	China	Environmental	Sediment	VppAsia	#91DA82		GCA_006372965.1
	D1_4	2014	China	Environmental	Fish	VppAsia	#91DA82		GCA_006372945.1
	D1_7	2014	China	Environmental	Fish	VppAsia	#91DA82		GCA_006372915.1
	D1_8	2014	China	Environmental	Fish	VppAsia	#91DA82		GCA_006372925.1
	D2_2	2014	China	Environmental	Fish	VppAsia	#91DA82		GCA_006372905.1
	D2_7	2014	China	Environmental	Fish	VppAsia	#91DA82		GCA_006372865.1
	D2_8	2014	China	Environmental	Fish	VppAsia	#91DA82		GCA_006372855.1
	D2_9	2014	China	Environmental	Fish	VppAsia	#91DA82		GCA_006372795.1
	D3112	2015	China	Environmental	Water				GCF_004194515.1
	D3_2	2014	China	Environmental	Fish	VppAsia	#91DA82		GCA_006372785.1
	D3_5	2014	China	Environmental	Fish	VppAsia	#91DA82		GCA_006372775.1
	D3_6	2014	China	Environmental	Fish	VppAsia	#91DA82		GCA_006372765.1
	D4_1	2014	China	Environmental	Fish	VppAsia	#91DA82		GCA_006372735.1
	D4_3	2014	China	Environmental	Fish	VppAsia	#91DA82		GCA_006372705.1
	D4_4	2014	China	Environmental	Fish	VppAsia	#91DA82		GCA_006372715.1
	D4_5	2014	China	Environmental	Water	VppAsia	#91DA82		GCA_006372695.1
	D4_6	2014	China	Environmental	Fish	VppAsia	#91DA82		GCA_006372635.1
	D4_7	2014	China	Environmental	Water	VppAsia	#91DA82		GCA_006372625.1
	D5_1	2014	China	Environmental	Fish	VppAsia	#91DA82		GCA_006372615.1
	D5_3	2014	China	Environmental	Fish	VppAsia	#91DA82		GCA_006372595.1
	D5_4	2014	China	Environmental	Fish	VppAsia	#91DA82		GCA_006372575.1
	D5_6	2014	China	Environmental	Fish	VppAsia	#91DA82		GCA_006372535.1
	D5_7	2014	China	Environmental	Water	VppAsia	#91DA82		GCA_006372565.1
	D5_9	2014	China	Environmental	Fish	VppAsia	#91DA82		GCA_006372485.1
	D6_1	2014	China	Environmental	Fish	VppAsia	#91DA82		GCA_006372465.1
	D6_2	2014	China	Environmental	Fish	VppAsia	#91DA82		GCA_006372455.1
	D6_3	2014	China	Environmental	Water	VppAsia	#91DA82		GCA_006372445.1
	D6_4	2014	China	Environmental	Water	VppAsia	#91DA82		GCA_006372405.1
	D6_5	2014	China	Environmental	Fish	VppAsia	#91DA82		GCA_006372385.1
	D6_6	2014	China	Environmental	Water	VppAsia	#91DA82		GCA_006372395.1
	D6_7	2014	China	Environmental	Fish	VppAsia	#91DA82		GCA_006372545.1
	D6_8	2014	China	Environmental	Fish	VppAsia	#91DA82		GCA_006372185.1
	D7_1	2014	China	Environmental	Fish	VppAsia	#91DA82		GCA_006372365.1
	D7_2	2014	China	Environmental	Water	VppAsia	#91DA82		GCA_006372165.1
	D7_3	2014	China	Environmental	Fish	VppAsia	#91DA82		GCA_006372145.1
	D7_4	2014	China	Environmental	Water	VppAsia	#91DA82		GCA_006372095.1
	D7_6	2014	China	Environmental	Fish	VppAsia	#91DA82		GCA_006372325.1
	D7_7	2014	China	Environmental	Fish	VppAsia	#91DA82		GCA_006372085.1
	D7_8	2014	China	Environmental	Fish	VppAsia	#91DA82		GCA_006372075.1
	D8_2	2014	China	Environmental	Fish	VppAsia	#91DA82		GCA_006372305.1
	D8_3	2014	China	Environmental	Water	VppAsia	#91DA82		GCA_006372035.1
	D8_5	2014	China	Environmental	Fish	VppAsia	#91DA82		GCA_006372275.1
	D8_6	2014	China	Environmental	Fish	VppAsia	#91DA82		GCA_006372265.1
	D8_7	2014	China	Environmental	Fish	VppAsia	#91DA82		GCA_006372255.1
	D8_8	2014	China	Environmental	Fish	VppAsia	#91DA82		GCA_006372045.1
	D8_9	2014	China	Environmental	Fish	VppX	#FFBE8D		GCA_006372015.1
	D9_3	2014	China	Environmental	Fish	VppAsia	#91DA82		GCA_006371945.1
	D9_6	2014	China	Environmental	Fish	VppAsia	#91DA82		GCA_006371915.1
	DFP1847	2016	India	Environmental	Shellfish				GCF_014769095.1
	DRD10	2018	Atlantic Ocean	Environmental	Water				GCF_903986865.1
	E10_8	2014	China	Environmental	Shellfish	VppAsia	#91DA82		GCA_006371865.1
	E10_9	2014	China	Environmental	Shellfish	VppAsia	#91DA82		GCA_006371685.1
	E1_10	2014	China	Environmental	Fish	VppAsia	#91DA82		GCA_006371905.1
	E1_5	2014	China	Environmental	Fish	VppAsia	#91DA82		GCA_006372235.1
	E1_9	2014	China	Environmental	Fish	VppX	#FFBE8D		GCA_006372155.1
	E2_10	2014	China	Environmental	Fish	VppAsia	#91DA82		GCA_006371825.1
	E2_2	2014	China	Environmental	Fish	VppAsia	#91DA82		GCA_006371845.1
	E2_4	2014	China	Environmental	Fish	VppAsia	#91DA82		GCA_006371835.1
	E3_1	2014	China	Environmental	Water	VppAsia	#91DA82		GCA_006371655.1
	E3_10	2014	China	Environmental	Fish	VppAsia	#91DA82		GCA_006371635.1
	E3_6	2014	China	Environmental	Fish	VppAsia	#91DA82		GCA_006371805.1
	E4_10	2014	China	Environmental	Fish	VppAsia	#91DA82		GCA_006371625.1
	E4_2	2014	China	Environmental	Fish	VppX	#FFBE8D		GCA_006371575.1
	E4_3	2014	China	Environmental	Fish	VppAsia	#91DA82		GCA_006371585.1
	E4_4	2014	China	Environmental	Fish	VppAsia	#91DA82		GCA_006371565.1
	E4_9	2014	China	Environmental	Fish	VppAsia	#91DA82		GCA_006371545.1
	E5_8	2014	China	Environmental	Fish	VppAsia	#91DA82		GCA_006371495.1
	E6_4	2014	China	Environmental	Water	VppAsia	#91DA82		GCA_006371485.1
	E7_10	2014	China	Environmental	Fish	VppAsia	#91DA82		GCA_006371465.1
	E7_9	2014	China	Environmental	Fish	VppAsia	#91DA82		GCA_006371435.1
	E9_7	2014	China	Environmental	Shellfish	VppAsia	#91DA82		GCA_006371445.1
	E9_8	2014	China	Environmental	Shellfish	VppAsia	#91DA82		GCA_006371455.1
	EN9701072	1997	USA	Clinical	Stool	VppUS2	#486FA8	CG5	GCA_000877715.1
	EN9701121	1997	USA	Clinical	Stool	VppX	#FFBE8D	CG8	GCA_000877725.1
	F10_1	2014	China	Environmental	Fish	VppAsia	#91DA82		GCA_006371305.1
	F10_2	2014	China	Environmental	Fish	VppAsia	#91DA82		GCA_006371115.1
	F10_3	2014	China	Environmental	Fish	VppAsia	#91DA82		GCA_006371055.1
	F10_4	2014	China	Environmental	Fish	VppAsia	#91DA82		GCA_006371065.1
	F10_5	2014	China	Environmental	Fish	VppAsia	#91DA82		GCA_006371005.1
	F10_6	2014	China	Environmental	Fish	VppAsia	#91DA82		GCA_006371275.1
	F10_7	2014	China	Environmental	Fish	VppAsia	#91DA82		GCA_006371015.1
	F10_8	2014	China	Environmental	Fish	VppAsia	#91DA82		GCA_006371265.1
	F10_9	2014	China	Environmental	Fish	VppAsia	#91DA82		GCA_006370955.1
	F1419	2006	Canada	Clinical	Stool	VppUS2	#486FA8	CG5	GCA_001608915.1
	F1_1	2014	China	Environmental	Fish	VppAsia	#91DA82		GCA_006371795.1
	F1_3	2014	China	Environmental	Fish	VppAsia	#91DA82		GCA_006371395.1
	F1_4	2014	China	Environmental	Fish	VppAsia	#91DA82		GCA_006371735.1
	F1_6	2014	China	Environmental	Water	VppAsia	#91DA82		GCA_006371345.1
	F1_8	2014	China	Environmental	Fish	VppAsia	#91DA82	CG9	GCA_006371705.1
	F1_9	2014	China	Environmental	Fish	VppAsia	#91DA82	CG9	GCA_006371325.1
	F2_2	2014	China	Environmental	Water	VppAsia	#91DA82	CG9	GCA_006370745.1
	F2_5	2014	China	Environmental	Water	VppAsia	#91DA82	CG9	GCA_006371235.1
	F2_6	2014	China	Environmental	Fish	VppAsia	#91DA82	CG9	GCA_006370975.1
	F2_7	2014	China	Environmental	Water	VppAsia	#91DA82	CG1	GCA_006371195.1
	F2_8	2014	China	Environmental	Fish	VppAsia	#91DA82	CG1	GCA_006371225.1
	F4_1	2014	China	Environmental	Fish	VppAsia	#91DA82	CG9	GCA_006370805.1
	F4_10	2014	China	Environmental	Sediment	VppAsia	#91DA82		GCA_006370785.1
	F4_2	2014	China	Environmental	Fish	VppAsia	#91DA82		GCA_006370775.1
	F4_3	2014	China	Environmental	Fish	VppAsia	#91DA82		GCA_006370595.1
	F4_4	2014	China	Environmental	Fish	VppX	#FFBE8D		GCA_006371105.1
	F4_5	2014	China	Environmental	Fish	VppX	#FFBE8D		GCA_006369085.1
	F4_6	2014	China	Environmental	Water	VppAsia	#91DA82		GCA_006369665.1
	F4_7	2014	China	Environmental	Water	VppAsia	#91DA82		GCA_006370755.1
	F4_8	2014	China	Environmental	Water	VppAsia	#91DA82		GCA_006369375.1
	F4_9	2014	China	Environmental	Sediment	VppAsia	#91DA82		GCA_006369075.1
	F5_1	2014	China	Environmental	Sediment	VppAsia	#91DA82		GCA_006369095.1
	F5_10	2014	China	Environmental	Fish	VppAsia	#91DA82		GCA_006369055.1
	F5_3	2014	China	Environmental	Fish	VppAsia	#91DA82		GCA_006368995.1
	F5_4	2014	China	Environmental	Fish	VppAsia	#91DA82		GCA_006369005.1
	F5_5	2014	China	Environmental	Fish	VppAsia	#91DA82		GCA_006368955.1
	F5_6	2014	China	Environmental	Fish	VppAsia	#91DA82		GCA_006369645.1
	F5_7	2014	China	Environmental	Fish	VppAsia	#91DA82		GCA_006369655.1
	F5_8	2014	China	Environmental	Water	VppAsia	#91DA82		GCA_006369355.1
	F5_9	2014	China	Environmental	Fish	VppAsia	#91DA82		GCA_006369625.1
	F6_1	2014	China	Environmental	Water	VppAsia	#91DA82		GCA_006368915.1
	F6_2	2014	China	Environmental	Water	VppAsia	#91DA82		GCA_006369365.1
	F6_3	2014	China	Environmental	Water	VppAsia	#91DA82		GCA_006368945.1
	F6_4	2014	China	Environmental	Sediment	VppAsia	#91DA82		GCA_006369615.1
	F6_5	2014	China	Environmental	Fish	VppAsia	#91DA82		GCA_006368935.1
	F6_6	2014	China	Environmental	Fish	VppAsia	#91DA82		GCA_006368925.1
	F6_7	2014	China	Environmental	Fish	VppAsia	#91DA82		GCA_006369335.1
	F6_8	2014	China	Environmental	Fish	VppAsia	#91DA82		GCA_006368875.1
	F6_9	2014	China	Environmental	Fish	VppAsia	#91DA82		GCA_006369565.1
	F7_10	2014	China	Environmental	Water	VppAsia	#91DA82		GCA_006369535.1
	F7_3	2014	China	Environmental	Water	VppAsia	#91DA82		GCA_006369545.1
	F7_4	2014	China	Environmental	Fish	VppAsia	#91DA82		GCA_006369525.1
	F7_6	2014	China	Environmental	Fish	VppAsia	#91DA82		GCA_006368845.1
	F7_7	2014	China	Environmental	Water	VppAsia	#91DA82		GCA_006369515.1
	F7_8	2014	China	Environmental	Fish	VppAsia	#91DA82		GCA_006369315.1
	F7_9	2014	China	Environmental	Water	VppAsia	#91DA82		GCA_006369475.1
	F8_1	2014	China	Environmental	Water	VppAsia	#91DA82		GCA_006369285.1
	F8_10	2014	China	Environmental	Fish	VppAsia	#91DA82		GCA_006369265.1
	F8_2	2014	China	Environmental	Water	VppAsia	#91DA82		GCA_006369235.1
	F8_3	2014	China	Environmental	Water	VppX	#FFBE8D		GCA_006369205.1
	F8_4	2014	China	Environmental	Water	VppAsia	#91DA82		GCA_006369185.1
	F8_5	2014	China	Environmental	Fish	VppAsia	#91DA82		GCA_006369455.1
	F8_6	2014	China	Environmental	Fish	VppAsia	#91DA82		GCA_006368835.1
	F8_7	2014	China	Environmental	Fish	VppAsia	#91DA82		GCA_006369195.1
	F8_8	2014	China	Environmental	Fish	VppAsia	#91DA82		GCA_006369175.1
	F8_9	2014	China	Environmental	Fish	VppAsia	#91DA82		GCA_006368815.1
	F9_1	2014	China	Environmental	Fish	VppAsia	#91DA82		GCA_006369105.1
	F9_10	2014	China	Environmental	Fish	VppAsia	#91DA82		GCA_006368785.1
	F9_2	2014	China	Environmental	Fish	VppAsia	#91DA82		GCA_006369115.1
	F9_3	2014	China	Environmental	Fish	VppAsia	#91DA82		GCA_006369435.1
	F9_4	2014	China	Environmental	Fish	VppAsia	#91DA82		GCA_006369425.1
	F9_5	2014	China	Environmental	Fish	VppAsia	#91DA82		GCA_006368755.1
	F9_6	2014	China	Environmental	Fish	VppAsia	#91DA82		GCA_006368575.1
	F9_7	2014	China	Environmental	Fish	VppAsia	#91DA82		GCA_006368795.1
	F9_8	2014	China	Environmental	Fish	VppAsia	#91DA82		GCA_006368565.1
	F9_9	2014	China	Environmental	Fish	VppAsia	#91DA82		GCA_006368365.1
	FB-11	2017	China	Environmental	Shellfish				GCF_018135645.1
	FDAARGOS_120	NA	USA	Clinical	NA				GCF_001471485.2
	FDAARGOS_52	1998	USA	Environmental	NA				GCF_001188135.2
	FDAARGOS_53	2004	USA	Environmental	NA				GCF_001188035.2
	FDAARGOS_667	NA	USA	Clinical	NA				GCF_008693625.1
	FIM-S1392	2014	Mexico	Environmental	Sediment	VppAsia	#91DA82		GCA_000732995.1
	FIM-S1708	2014	Mexico	Environmental	Sediment				GCF_000732985.1
	FORC_004	2014	South Korea	Environmental	Water	VppX	#FFBE8D		GCA_001433415.1
	FORC_006	2014	South Korea	Environmental	Others	VppAsia	#91DA82		GCA_001304775.1
	FORC_014	2015	South Korea	Environmental	NA	VppAsia	#91DA82		GCA_001636035.1
	FORC_018	NA	South Korea	Environmental	Fish	VppAsia	#91DA82		GCA_001887055.1
	FORC_022	NA	South Korea	Environmental	Shellfish	VppAsia	#91DA82		GCA_001879585.1
	FORC_023	2014	South Korea	Clinical	Others	VppAsia	#91DA82		GCA_001758605.1
	FORC_071	2017	South Korea	NA	NA				GCF_003612715.1
	FORC_072	2017	South Korea	NA	NA				GCF_003612695.1
	FXH-72	2021	China	Environmental	Water				GCF_020782215.1
	FXH250	2021	China	Environmental	Water				GCF_020782035.1
	G1	2022	China	Environmental	Algae				GCF_009991445.1
	G149	2007	NA	Environmental	Water				GCF_002220925.1
	G1_1	2014	China	Environmental	Fish	VppAsia	#91DA82		GCA_006368545.1
	G1_10	2014	China	Environmental	Water	VppAsia	#91DA82	CG1	GCA_006368725.1
	G1_2	2014	China	Environmental	Fish	VppAsia	#91DA82		GCA_006368705.1
	G1_7	2014	China	Environmental	Fish	VppAsia	#91DA82	CG1	GCA_006368485.1
	G1_9	2014	China	Environmental	Fish	VppAsia	#91DA82	CG1	GCA_006368435.1
	G2_1	2014	China	Environmental	Shellfish	VppAsia	#91DA82	CG1	GCA_006368645.1
	G2_3	2014	China	Environmental	Fish	VppAsia	#91DA82		GCA_006368265.1
	G2_5	2014	China	Environmental	Fish	VppAsia	#91DA82		GCA_006368665.1
	G2_6	2014	China	Environmental	Water	VppAsia	#91DA82		GCA_006368625.1
	G2_7	2014	China	Environmental	Sediment	VppAsia	#91DA82		GCA_006368635.1
	G3578	2013	NA	Environmental	Shellfish				GCF_002221245.1
	G4186	2013	NA	Environmental	Shellfish				GCF_002221225.1
	G6928	2015	USA	Environmental	Water				GCF_002220935.1
	GCSL_R111	2007	Canada	Environmental	Shellfish	VppUS1	#B8EAE9		GCA_001727065.1
	GCSL_R125	2007	USA	Environmental	Shellfish	VppUS2	#486FA8		GCA_001727045.1
	GCSL_R126	2007	USA	Environmental	Shellfish	VppAsia	#91DA82		GCA_001727105.1
	GCSL_R129	2007	USA	Environmental	Shellfish	VppUS2	#486FA8		GCA_001727115.1
	GCSL_R13	2007	USA	Environmental	Shellfish	VppAsia	#91DA82		GCA_001726255.1
	GCSL_R130	2007	USA	Environmental	Shellfish	VppAsia	#91DA82		GCA_001975475.1
	GCSL_R131	2007	USA	Environmental	Shellfish	VppX	#FFBE8D		GCA_001727125.1
	GCSL_R135	2007	USA	Environmental	Shellfish	VppAsia	#91DA82		GCA_001727155.1
	GCSL_R138	2007	USA	Environmental	Shellfish	VppUS2	#486FA8		GCA_001727205.1
	GCSL_R143	2007	USA	Environmental	Shellfish	VppUS1	#B8EAE9		GCA_001727265.1
	GCSL_R145	2007	USA	Environmental	Shellfish	VppUS1	#B8EAE9		GCA_001727295.1
	GCSL_R149	2007	USA	Environmental	Shellfish	VppUS2	#486FA8		GCA_001727305.1
	GCSL_R17	2007	USA	Environmental	Shellfish	VppAsia	#91DA82		GCA_001726275.1
	GCSL_R21	2007	USA	Environmental	Shellfish	VppAsia	#91DA82		GCA_001726355.1
	GCSL_R26	2007	USA	Environmental	Shellfish	VppUS1	#B8EAE9		GCA_001726335.1
	GCSL_R29	2007	USA	Environmental	Shellfish	VppUS1	#B8EAE9		GCA_001726325.1
	GCSL_R31	2007	USA	Environmental	Shellfish	VppUS2	#486FA8		GCA_001726415.1
	GCSL_R32	2007	USA	Environmental	Shellfish	VppUS2	#486FA8		GCA_001726445.1
	GCSL_R33	2007	USA	Environmental	Shellfish	Hybrid	#C3BBD4		GCA_001726435.1
	GCSL_R42	2007	USA	Environmental	Shellfish	VppUS1	#B8EAE9		GCA_001726485.1
	GCSL_R45	2007	USA	Environmental	Shellfish	VppUS1	#B8EAE9		GCA_001726495.1
	GCSL_R47	2007	Peru	Environmental	Shellfish	VppUS1	#B8EAE9		GCA_001726515.1
	GCSL_R5	2007	USA	Environmental	Shellfish	VppAsia	#91DA82		GCA_001726165.1
	GCSL_R56	2007	USA	Environmental	Shellfish	VppAsia	#91DA82		GCA_001726655.1
	GCSL_R57	2007	USA	Environmental	Shellfish	Hybrid	#C3BBD4		GCA_001726645.1
	GCSL_R59	2007	USA	Environmental	Shellfish	VppUS1	#B8EAE9		GCA_001726685.1
	GCSL_R6	2007	USA	Environmental	Shellfish	VppAsia	#91DA82		GCA_001726265.1
	GCSL_R60	2007	USA	Environmental	Shellfish	VppAsia	#91DA82		GCA_001726695.1
	GCSL_R62	2007	USA	Environmental	Shellfish	VppUS2	#486FA8		GCA_001726725.1
	GCSL_R63	2007	USA	Environmental	Shellfish	VppAsia	#91DA82		GCA_001726735.1
	GCSL_R7	2007	USA	Environmental	Shellfish	VppX	#FFBE8D		GCA_001726195.1
	GCSL_R74	2007	USA	Environmental	Shellfish	VppAsia	#91DA82		GCA_001726775.1
	GCSL_R77	2007	USA	Environmental	Shellfish	VppAsia	#91DA82		GCA_001726845.1
	GCSL_R8	2007	USA	Environmental	Shellfish	VppX	#FFBE8D		GCA_001726185.1
	GCSL_R86	2007	USA	Environmental	Shellfish	VppUS1	#B8EAE9		GCA_001726885.1
	GCSL_R88	2007	USA	Environmental	Shellfish	VppAsia	#91DA82		GCA_001726895.1
	GCSL_R99	2007	Canada	Environmental	Shellfish	VppAsia	#91DA82		GCA_001726985.1
	GIMxtf283-201212	2012	China	Environmental	Shellfish	VppAsia	#91DA82		GCA_001913695.1
	GIMxtf381-201306	2013	China	Environmental	Fish	VppAsia	#91DA82		GCA_001913785.1
	GIMxtf40-201307	2013	China	Environmental	Food				GCF_002150335.1
	GIMxtfL65-201105	2011	China	Clinical	Stool	VppAsia	#91DA82	CG1	GCA_001913745.1
	GIMxtfL71-201105	2011	China	Clinical	Stool	VppAsia	#91DA82	CG13	GCA_001913775.1
	GIMxtfL83-201105	2011	China	Clinical	Stool				GCF_002150465.1
	GIMxtfL88-201105	2011	China	Clinical	Stool	VppAsia	#91DA82		GCA_001921805.1
	GSJ2016VP009	2016	China	Environmental	Fish				GCF_006370575.1
	Gxw_9143	2009	China	Clinical	Stool	VppAsia	#91DA82	CG3	GCA_001541625.1
	HA2	2012	China	Environmental	Water				GCF_002504185.1
	HP1	2017	India	Environmental	Shellfish				GCF_016834555.1
	HS-06-05	NA	Canada	Environmental	Shellfish				GCF_001280705.1
	HS-06-05_1	NA	Canada	Environmental	Shellfish				GCF_002144625.1
	HS-13-1_1	NA	Canada	Environmental	Shellfish				GCF_002144585.1
	HZ02-J7	2002	China	Clinical	Stool				GCF_008039385.1
	HZ11-012	2011	China	Clinical	Stool				GCF_009391175.1
	HZ13-037	2013	China	Clinical	Stool				GCF_009391115.1
	HZ16-044	2016	China	Clinical	Stool				GCF_009390865.1
	HZ17-018	2017	China	Clinical	Stool				GCF_008039245.1
	HZ17-083	2017	China	Clinical	Stool				GCF_008039215.1
	HZ17-125	2017	China	Clinical	Stool				GCF_009390305.1
	HZ17-157	2017	China	Clinical	Stool				GCF_009390195.1
	HZ17-167	2017	China	Clinical	Stool				GCF_009390205.1
	HZ17-180	2017	China	Clinical	Stool				GCF_009390155.1
	HZ17-187	2017	China	Clinical	Stool				GCF_009390105.1
	HZ17-221	2017	China	Environmental	Food				GCF_009390025.1
	HZ17-381	2017	China	Environmental	Food				GCF_008039225.1
	HZ17-383	2017	China	Environmental	Food				GCF_008039905.1
	HZ17-386	2017	China	Environmental	Shellfish				GCF_009389915.1
	HZ18-116	2018	China	Clinical	Stool				GCF_009389765.1
	Hep-2a-12	2014	USA	Environmental	Shellfish				GCF_006124955.1
	ICDC-VP01797	2017	China	Clinical	Stool				GCF_019685995.1
	ICDC-VP01806	2018	China	Clinical	Stool				GCF_019685755.1
	ICDC-VP01809	2018	China	Clinical	Stool				GCF_019685775.1
	ICDC-VP1329	2013	China	Clinical	Stool				GCF_004028465.1
	IDH02640	2009	India	Clinical	Stool	VppAsia	#91DA82	CG1	GCA_000521825.2
	ISF-01-07	2010	Canada	Environmental	Shellfish	VppAsia	#91DA82	CG3	GCA_001267555.1
	ISF-232-3	2016	Thailand	Environmental	Food				GCF_019793345.1
	ISF-238-3	2016	Viet Nam	Environmental					GCF_019793285.1
	ISF-25-6	2010	Canada	Environmental	Shellfish	VppX	#FFBE8D		GCA_001267595.1
	ISF-29-3	2011	Canada	Environmental	Shellfish	VppAsia	#91DA82		GCA_001273575.1
	ISF-54-12	2011	Canada	Environmental	Shellfish	VppUS2	#486FA8		GCA_001280635.1
	ISF-77-01	2011	Canada	Environmental	Shellfish	VppAsia	#91DA82		GCA_001270285.1
	ISF-94-1	2011	Canada	Environmental	Shellfish	VppAsia	#91DA82		GCA_001280645.1
	J-C2-34	1998	USA	Environmental	NA	VppUS2	#486FA8		GCA_000958655.1
	JOA_Lagoon1	2019	Brazil	Environmental	Water				GCF_900682685.1
	JS-8-11-2	2013	USA	Environmental	Water				GCF_013369315.1
	K1275	2004	USA	Clinical	NA	VppAsia	#91DA82		GCA_000958585.1
	K23	2013	India	Environmental	Others	VppAsia	#91DA82		GCA_001497485.1
	K5030	NA	NA	NA	NA				GCF_000182465.1
	KS17S5-1	2017	Malaysia	Environmental	Shellfish				GCF_003186355.1
	KVp10	2007	Sweden	Environmental	NA	VppUS2	#486FA8		GCA_001707995.1
	Klin	2010	Sweden	Clinical	Stool	VppAsia	#91DA82	CG1	GCA_001720365.1
	LVP1	2013	China	Environmental	Shellfish				GCF_013393845.1
	LVP2	2013	China	Environmental	Shellfish				GCF_013393865.1
	LVP66	2013	China	Environmental	Shellfish				GCF_013393885.1
	M0605	2013	Mexico	Environmental	Shellfish	VppX	#FFBE8D		GCA_000523375.1
	M0607	2017	Mexico	Environmental	Water				GCF_014833115.1
	M0803	2013	Mexico	Environmental	Shellfish				GCA_014836295.1
	M0905	2013	Mexico	Environmental	Shellfish				GCA_014833025.1
	M1-1	2014	Viat Nam	Environmental	Water				GCF_002803235.1
	M2401	2019	Mexico	Environmental	Shellfish				GCF_014833015.1
	M2415	2019	Mexico	Environmental	Shellfish				GCF_014833125.1
	MA561	2015	NA	Environmental	Shellfish				GCF_002220915.1
	MAVP-21	2013	NA	Clinical	Stool				GCF_002221265.1
	MAVP-25	2013	NA	Clinical	Stool				GCF_002238235.1
	MAVP-36	2013	NA	Clinical	NA	VppX	#FFBE8D	CG2	GCA_001023105.1
	MAVP-46	2013	NA	Clinical	Stool				GCF_002221175.1
	MAVP-50	2013	NA	Clinical	Stool				GCF_002221185.1
	MAVP-67	2014	NA	Clinical	Stool				GCF_002221285.1
	MAVP-71	2014	NA	Clinical	Stool				GCF_002221305.1
	MAVP-99	2015	NA	Clinical	Stool				GCF_002221425.1
	MAVP-G	2011	NA	Clinical	Stool				GCF_002221075.1
	MAVP-M	2011	NA	Clinical	NA	VppAsia	#91DA82		GCA_001023155.1
	MAVP-Q	2011	NA	NA	NA				GCF_002209725.2
	MAVP-R	2011	NA	Clinical	Stool				GCF_002220985.3
	MAVP-V	2011	NA	Clinical	NA	VppX	#FFBE8D	CG2	GCA_001007545.1
	MAVP398	2015	USA	Environmental	Shellfish				GCF_002807115.1
	MAVP56	2013	NA	NA	NA				GCF_002209735.1
	MEVP12	2015	NA	NA	NA				GCF_002221345.1
	MEVP14	2015	NA	NA	NA				GCF_002221325.1
	MGYG-HGUT-02331	NA	Bangladesh	Clinical	NA				GCF_902385965.1
	ML1	2017	Malaysia	Environmental	Water				GCF_004121285.1
	ML5	2017	Malaysia	Environmental	Water				GCF_004121235.1
	MVP1	2016	Malaysia	Environmental	Water	VppAsia	#91DA82		GCA_001996365.1
	MVP10	2016	Malaysia	Environmental	Water				GCF_002880505.1
	MVP3	2016	Malaysia	Environmental	Water				GCF_002880595.1
	MVP4	2016	Malaysia	Environmental	Water				GCF_002014005.1
	MVP6	2016	Malaysia	Environmental	Water				GCF_002014055.1
	NA2	2017	Malaysia	Environmental	Water				GCF_004121195.1
	NA4	2017	Malaysia	Environmental	Water				GCF_002880475.1
	NBRC-12711	NA	Japan	Environmental	NA	VppAsia	#91DA82		GCA_000813305.1
	NCKU_CV_CHN	2010	China	Environmental	Shellfish	VppX	#FFBE8D		GCA_000736325.1
	NCKU_TN_S02	2008	Thailand	Environmental	Sediment	VppAsia	#91DA82		GCA_000736345.1
	NCTC10884	NA	United Kingdom	NA	NA				GCF_900460415.1
	NCTC10903	NA	NA	NA	NA				GCF_900460535.1
	ND11	2017	Malaysia	Environmental	Shellfish				GCF_002880275.1
	ND18	2017	Malaysia	Environmental	Shellfish				GCF_002880095.1
	NTY-EMS	2020	China	NA	NA				GCF_019846795.1
	NUK7	2017	India	Environmental	Shellfish				GCF_016132485.1
	NY3547	1998	USA	Environmental	Sediment				GCF_002072925.1
	PB1937	2012	China	Environmental	Shellfish				GCF_003351885.1
	PCV08-7	2008	Malaysia	Environmental	Others	VppAsia	#91DA82		GCA_000347495.1
	PH1339	2015	Philippines	Environmental	Water				GCF_008271735.1
	PH698	2014	Philippines	Environmental	Shellfish				GCF_008271865.1
	PMA1095	2005	Chile	Environmental	NA	VppAsia	#91DA82	CG1	GCA_001270805.1
	PMA115	NA	NA	NA	NA				GCF_002018615.1
	PMA1214	2014	Chile	Environmental	Shellfish				GCF_002018735.1
	PMA1414	2014	Chile	Environmental	Shellfish				GCF_002018725.1
	PMA215	2015	Chile	Environmental	Shellfish				GCF_002018535.1
	PMA3114	2014	Chile	Environmental	Shellfish				GCF_002018775.1
	PMA315	2015	Chile	Environmental	Shellfish				GCF_002018555.1
	PMA375	2005	Chile	Environmental	NA	VppAsia	#91DA82	CG1	GCA_001270835.1
	PMA5413	2013	Chile	Environmental	Shellfish				GCF_002018645.1
	PMC48	2004	Chile	Clinical	Stool	VppAsia	#91DA82	CG1	GCA_001270905.1
	PMC537	2007	Chile	NA	NA				GCF_002018565.1
	PSU5579	2015	Thailand	Environmental	Shellfish				GCF_002887545.1
	Peru-466	NA	NA	NA	NA				GCF_000182345.1
	R10B2_71	1997	USA	Environmental	NA	VppUS2	#486FA8		GCA_001704915.1
	R13	2007	USA	Environmental	Shellfish				GCF_003119375.1
	RM-13-3	2015	Canada	Environmental	Shellfish	VppAsia	#91DA82		GCA_001267965.1
	RM-14-5	2014	Canada	Environmental	Shellfish	VppUS1	#B8EAE9		GCA_001273555.1
	RM-17-6	2015	Canada	Environmental	Shellfish	VppX	#FFBE8D		GCA_001267655.1
	RZM-01	NA	China	Environmental	Shellfish				GCF_012845845.1
	S001	NA	Thailand	Clinical	NA	VppAsia	#91DA82		GCA_000492095.1
	S002	1999	China	Clinical	NA	VppAsia	#91DA82		GCA_000492075.1
	S008	1987	Thailand	Clinical	NA	VppAsia	#91DA82	CG12	GCA_000491995.1
	S010	NA	NA	NA	NA	VppAsia	#91DA82	CG12	GCA_006368255.1
	S014	1992	China	Clinical	NA	VppAsia	#91DA82		GCA_000491895.1
	S016	1992	China	Clinical	NA	VppAsia	#91DA82	CG4	GCA_000491855.1
	S017	1992	China	Clinical	NA	VppAsia	#91DA82		GCA_000491835.1
	S018	1993	China	Clinical	NA	VppAsia	#91DA82	CG4	GCA_000491815.1
	S019	1998	USA	Clinical	NA	Hybrid	#C3BBD4		GCA_000491795.1
	S020	1994	China	Clinical	NA	VppAsia	#91DA82		GCA_000491775.1
	S021	1999	India	Clinical	NA	VppAsia	#91DA82		GCA_000491755.1
	S022	1984	Japan	Clinical	NA	VppAsia	#91DA82	CG13	GCA_000491735.1
	S023	1994	China	Clinical	NA	VppAsia	#91DA82		GCA_000491715.1
	S024	1998	China	Clinical	NA	VppAsia	#91DA82		GCA_000491695.1
	S026	NA	Thailand	Clinical	NA	VppAsia	#91DA82		GCA_000491655.1
	S027	NA	USA	Clinical	NA	VppAsia	#91DA82		GCA_000491635.1
	S028	NA	Thailand	Clinical	NA	VppAsia	#91DA82		GCA_000491615.1
	S029	1981	Spain	Environmental	NA	VppAsia	#91DA82		GCA_000491595.1
	S030	1999	India	Clinical	NA	VppAsia	#91DA82	CG3	GCA_000491575.1
	S031	1984	Japan	Clinical	NA	VppAsia	#91DA82	CG3	GCA_000491555.1
	S032	1998	Phillipine	Clinical	NA	VppAsia	#91DA82	CG13	GCA_000491535.1
	S033	1994	China	Clinical	NA	VppAsia	#91DA82	CG13	GCA_000491515.1
	S034	1999	India	Clinical	NA	VppAsia	#91DA82	CG13	GCA_000491495.1
	S035	1984	Japan	Clinical	NA	VppAsia	#91DA82	CG13	GCA_000491475.1
	S039	NA	China	Clinical	NA	VppAsia	#91DA82		GCA_000491395.1
	S040	1990	Thailand	Clinical	NA	VppAsia	#91DA82		GCA_000491375.1
	S043	NA	Thailand	Clinical	NA	VppAsia	#91DA82		GCA_000491315.1
	S044	1990	Thailand	Clinical	NA	VppAsia	#91DA82		GCA_000491295.1
	S046	1982	Spain	Environmental	NA	VppX	#FFBE8D		GCA_000491255.1
	S047	1981	Spain	Environmental	NA	VppAsia	#91DA82		GCA_000491235.1
	S049	1984	Japan	Clinical	NA	VppAsia	#91DA82	CG13	GCA_000491195.1
	S052	1975	Spain	Environmental	NA	VppUS1	#B8EAE9		GCA_000491175.1
	S054	NA	Thailand	Clinical	NA	VppAsia	#91DA82		GCA_000491135.1
	S055	1994	China	Clinical	NA	VppAsia	#91DA82		GCA_000491115.1
	S056	1994	China	Clinical	NA	VppAsia	#91DA82		GCA_000491095.1
	S058	1970	Japan	Clinical	NA	VppAsia	#91DA82		GCA_000491055.1
	S060	1992	China	Clinical	NA	VppAsia	#91DA82		GCA_000491035.1
	S061	NA	NA	NA	NA	VppAsia	#91DA82	CG1	GCA_006368375.1
	S071	1998	Bangladesh	Clinical	NA	VppAsia	#91DA82	CG1	GCA_000490835.1
	S076	1999	China	Clinical	NA	VppAsia	#91DA82	CG1	GCA_000490735.1
	S079	NA	Indonesia	Clinical	NA	VppAsia	#91DA82	CG1	GCA_000490675.1
	S087	1998	Singapore	Clinical	NA	VppAsia	#91DA82	CG1	GCA_000490575.1
	S090	1999	China	Clinical	NA	VppAsia	#91DA82	CG1	GCA_000490535.1
	S091	1999	India	Clinical	NA	VppAsia	#91DA82	CG1	GCA_000490515.1
	S092	1996	China	Clinical	NA	VppAsia	#91DA82	CG1	GCA_000493715.1
	S093	1998	Japan	Clinical	NA	VppAsia	#91DA82		GCA_000490485.1
	S096	1999	Korea	Clinical	NA	VppAsia	#91DA82		GCA_000493225.1
	S097	1992	China	Clinical	NA	VppX	#FFBE8D		GCA_000490415.1
	S098	1997	USA	Environmental	NA	Hybrid	#C3BBD4		GCA_000490395.1
	S105	1984	Japan	Clinical	NA	VppAsia	#91DA82		GCA_000490315.1
	S106	1990	Thailand	Clinical	NA	VppAsia	#91DA82		GCA_000490295.1
	S107-1	NA	Canada	NA	NA				GCF_003047085.1
	S107	NA	NA	NA	NA	VppAsia	#91DA82		GCA_006368235.1
	S108	1990	Thailand	Clinical	NA	VppAsia	#91DA82		GCA_000490275.1
	S109	1993	China	Clinical	NA	VppAsia	#91DA82		GCA_000490255.1
	S110	1999	India	Clinical	NA	VppAsia	#91DA82		GCA_000490235.1
	S113	1990	India	Clinical	NA	VppAsia	#91DA82		GCA_000490175.1
	S114	1998	India	Clinical	NA	VppAsia	#91DA82		GCA_000490155.1
	S115	1991	Thailand	Clinical	NA	VppAsia	#91DA82		GCA_000490135.1
	S116	NA	Thailand	Clinical	NA	VppAsia	#91DA82		GCA_000490115.1
	S117	1984	Japan	Clinical	NA	VppAsia	#91DA82		GCA_000490095.1
	S118	1984	Japan	Clinical	NA	VppAsia	#91DA82		GCA_000490075.1
	S119	1999	China	Clinical	NA	VppAsia	#91DA82		GCA_000490055.1
	S120	1990	Thailand	Clinical	NA	VppAsia	#91DA82		GCA_000490035.1
	S122	1999	India	Clinical	NA	VppAsia	#91DA82		GCA_000489995.1
	S124	1992	China	Clinical	NA	VppAsia	#91DA82		GCA_000489955.1
	S128	1999	India	Clinical	NA	VppAsia	#91DA82		GCA_000489895.1
	S129	1984	Japan	Clinical	NA	VppX	#FFBE8D	CG8	GCA_000489875.1
	S130	2003	NA	Clinical	NA	VppAsia	#91DA82		GCA_000489855.1
	S131	2003	NA	Clinical	NA	VppAsia	#91DA82	CG1	GCA_000489835.1
	S132	2005	China	Clinical	NA	VppAsia	#91DA82		GCA_000489815.1
	S133	2005	China	Clinical	NA	VppAsia	#91DA82	CG1	GCA_000489795.1
	S137	2005	China	Clinical	NA	VppAsia	#91DA82	CG1	GCA_000489715.1
	S139	2006	Mongolia	Environmental	NA	VppAsia	#91DA82		GCA_000489675.1
	S140	2006	China	Environmental	NA	VppAsia	#91DA82		GCA_000489655.1
	S141	2006	China	Environmental	NA	VppAsia	#91DA82		GCA_000489635.1
	S142	2006	China	Environmental	NA	VppAsia	#91DA82		GCA_000489615.1
	S144	2006	China	Environmental	NA	VppAsia	#91DA82	CG11	GCA_000489575.1
	S145	2006	Mongolia	Environmental	NA	VppAsia	#91DA82		GCA_000489555.1
	S146	2006	Mongolia	Environmental	NA	VppAsia	#91DA82		GCA_000489535.1
	S147	2006	Mongolia	Environmental	NA	VppAsia	#91DA82		GCA_000489515.1
	S148	2006	Mongolia	Environmental	NA	VppAsia	#91DA82		GCA_000489495.1
	S149	NA	NA	NA	NA	VppAsia	#91DA82		GCA_006368225.1
	S152	2006	China	Environmental	NA	VppAsia	#91DA82		GCA_000489435.1
	S157	2006	China	Environmental	NA	VppAsia	#91DA82		GCA_000489335.1
	S160	2008	China	NA	NA				GCF_000489275.1
	S162	2007	Thailand	Environmental	NA	VppAsia	#91DA82		GCA_000489235.1
	S163	2007	Malaysia	Environmental	NA	VppAsia	#91DA82		GCA_000489215.1
	S164	2007	USA	Environmental	NA	VppAsia	#91DA82		GCA_000489195.1
	S165	2007	China	Environmental	NA	VppAsia	#91DA82		GCA_000489175.1
	S166	2007	China	Environmental	NA	VppAsia	#91DA82		GCA_000489155.1
	S167	2007	China	Environmental	NA	VppAsia	#91DA82		GCA_000489135.1
	S168	2007	China	Environmental	NA	VppAsia	#91DA82		GCA_000489115.1
	S171	2007	China	Environmental	NA	VppAsia	#91DA82		GCA_000489075.1
	S172	2007	China	Environmental	NA	VppAsia	#91DA82		GCA_000489055.1
	S173	2007	China	Environmental	NA	VppAsia	#91DA82		GCA_000489035.1
	S174	2007	China	Environmental	NA	VppAsia	#91DA82		GCA_000489015.1
	S175	NA	NA	NA	NA	VppAsia	#91DA82	CG1	GCA_006368595.1
	S176-10			Environmental	Food				GCF_001280725.1
	S176	NA	NA	NA	NA	VppAsia	#91DA82		GCA_006368215.1
	S177	NA	NA	NA	NA	VppAsia	#91DA82	CG12	GCA_006368175.1
	S178	NA	NA	NA	NA	VppAsia	#91DA82		GCA_006368385.1
	S195-7	2007	Canada	Environmental	Others	VppX	#FFBE8D		GCA_001268005.1
	S349-10	2010	Canada	Environmental	Others	VppAsia	#91DA82		GCA_001268015.1
	S357-21	2010	Canada	Environmental	Shellfish	VppUS2	#486FA8		GCA_001273635.1
	S372-5	2011	Canada	Environmental	Shellfish	VppUS1	#B8EAE9		GCA_001280655.1
	S439-9	2012	Canada	Environmental	Shellfish				GCF_001270155.1
	S440-7	2012	Canada	Environmental	Shellfish	VppUS1	#B8EAE9		GCA_001270235.1
	S456-5	2012	Canada	Environmental	Food				GCF_001268045.1
	S499-7	2013	Canada	Environmental	Shellfish	VppX	#FFBE8D		GCA_001270145.1
	SA2D2	2014	Malaysia	Environmental	Shellfish				GCF_009647755.1
	SAB6	2014	Malaysia	Environmental	Shellfish				GCF_009645245.1
	SD2016051	2016	China	Clinial	Stool				GCF_017562405.1
	SD2016062	2016	China	Clinial	Stool				GCF_017562355.1
	SD2016121	2016	China	Clinial	Stool				GCF_017562285.1
	SD2017074	2017	China	Clinial	Stool				GCF_017562225.1
	SD2018053	2018	China	Clinial	Stool				GCF_017562385.1
	SDA1	2014	Viet Nam	Environmental	Shellfish				GCF_009647705.1
	SDA4	2014	Viet Nam	Environmental	Shellfish				GCF_009647695.1
	SG176	2006	USA	Environmental	NA	VppAsia	#91DA82		GCA_000958565.1
	SHP2	2017	India	Environmental	Shellfish				GCF_016132465.1
	SM4	2016	South Korea	Environmental	Shellfish				GCF_009859345.1
	SNUVpS-1	2009	South Korea	Environmental	Shellfish	VppAsia	#91DA82		GCA_000315135.1
	ST17P5-S1	2017	Malaysia	Environmental	Shellfish				GCF_003186805.1
	T12739	2007	Canada	Clinical	NA	VppAsia	#91DA82		GCA_000786835.1
	T9109	2007	Canada	Clinical	NA	VppAsia	#91DA82		GCA_000786845.1
	TAK-145	2017	Nigeria	Environmental	Water				GCF_021022935.1
	TJA114	2017	China	Environmental	Shellfish				GCF_014217295.1
	TS-8-11-4	2013	USA	Environmental	Water				GCF_003798505.1
	TUMSAT_D06_S3	NA	Thailand	Environmental	Shellfish	VppAsia	#91DA82		GCA_000591495.1
	TUMSAT_DE2_S2	NA	Thailand	NA	NA				GCF_000591475.1
	TUMSAT_H01_S4	NA	Thailand	Environmental	Shellfish	VppUS1	#B8EAE9		GCA_000591515.1
	TUMSAT_H10_S6	NA	Thailand	Environmental	Shellfish	VppAsia	#91DA82		GCA_000591555.1
	UCM-V493	NA	spain	Environmental	NA	VppAsia	#91DA82		GCA_000568495.1
	V-22304	NA	NA	NA	NA				GCA_000558905.2
	V06517	2017	Germany	Environmental	Shellfish				GCF_020741185.1
	V1401	NA	NA	Environmental	NA	VppAsia	#91DA82	CG1	GCA_000558885.2
	VH3	2007	Greece	Environmental	Water	VppAsia	#91DA82		GCA_001013435.1
	VHT1_MFl	2020	USA	Environmental	Water				GCF_014396905.1
	VHT2_MFl	2020	USA	Environmental	Water				GCF_014396885.1
	VIP4-0219	2006	China	Environmental	Fish	VppAsia	#91DA82		GCA_000500525.1
	VIP4-0395	2007	China	Clinical	Stool	VppAsia	#91DA82	CG1	GCA_000500505.1
	VIP4-0434	2008	China	Clinical	Stool	VppAsia	#91DA82		GCA_000500425.1
	VIP4-0443	2008	Hong Kong	Environmental	Fish				GCF_000500465.1
	VIP4-0444	2008	China	Environmental	Fish	VppAsia	#91DA82		GCA_000500485.1
	VIP4-0445	2008	Hong Kong	Clinical	Stool				GCF_000500385.1
	VIP4-0447	2008	China	Environmental	Shellfish	VppAsia	#91DA82		GCA_000500545.1
	VN-0028	1995	Germany	NA	NA				GCF_002072975.1
	VN-0029	1995	Germany	NA	NA				GCF_002072985.1
	VN-0293	2011	Germany	Environmental	Shellfish				GCF_002073005.1
	VN-5003	2009	Germany	Environmental	Shellfish				GCF_002073025.1
	VP-NY4	NA	NA	Environmental	NA	VppAsia	#91DA82	CG1	GCA_000454145.1
	VP090004	2009	China	Clinical	Stool				GCF_006382785.1
	VP100010	2010	China	NA	NA				GCF_905331655.1
	VP120036	2012	China	Environmental	Fish				GCF_006382635.1
	VP120269	2012	China	NA	NA				GCF_905331665.1
	VP120841	2012	China	NA	NA				GCF_905331695.1
	VP14	2007	USA	Environmental	Water				GCF_002859065.1
	VP140355	2014	China	Clinical	Stool				GCF_006383425.1
	VP140862	2014	China	Clinical	Stool				GCF_006382755.1
	VP160152	2016	China	Clinical	Stool				GCF_905331705.1
	VP160417	2016	China	NA	NA				GCF_905331685.1
	VP160477	2016	China	NA	NA				GCF_905331675.1
	VP160534	2016	China	NA	NA				GCF_905331725.1
	VP160535	2016	China	Environmental	Fish				GCF_006382925.1
	VP160552	2016	China	NA	NA				GCF_905331715.1
	VP160744	2016	China	NA	NA				GCF_905331735.1
	VP160919	2016	China	NA	NA				GCF_905331745.1
	VP160968	2016	China	Clinical	Stool				GCF_905331755.1
	VP161132	2016	China	Environmental	Fish				GCF_006382645.1
	VP161168	2016	China	Clinical	Stool				GCF_905331775.1
	VP161407	2016	China	Clinical	Stool				GCF_006382955.1
	VP161546	1980	Japan	NA	NA				GCF_905331765.1
	VP161550	2012	China	NA	NA				GCF_905331795.1
	VP161613	2012	China	NA	NA				GCF_905331785.1
	VP161621	2010	China	NA	NA				GCF_905331805.1
	VP161624	1980	Japan	NA	NA				GCF_905331825.1
	VP161895	2016	China	Clinical	Stool				GCF_006383265.1
	VP161904	2016	China	Clinical	Stool				GCF_006383215.1
	VP161972	1980	Japan	NA	NA				GCF_905331865.1
	VP162105	1980	Japan	NA	NA				GCF_905331815.1
	VP162119	2016	China	NA	NA				GCF_905331845.1
	VP162125	2016	China	Environmental	Shellfish				GCF_905331835.1
	VP162129	2016	China	Clinical	Stool				GCF_905331855.1
	VP170038	2016	China	NA	NA				GCF_905331875.1
	VP170142	2016	China	NA	NA				GCF_905331935.1
	VP170801	2017	China	Clinical	Stool				GCF_006383155.1
	VP180089	2016	China	NA	NA				GCF_905331955.1
	VP180179	2016	China	NA	NA				GCF_905331915.1
	VP180273	2016	China	NA	NA				GCF_905331905.1
	VP180431	2016	China	NA	NA				GCF_905331925.1
	VP180500	2016	China	NA	NA				GCF_905331895.1
	VP180960	2016	China	NA	NA				GCF_905331965.1
	VP2007-007	NA	NA	Environmental	NA	VppUS1	#B8EAE9		GCA_000558925.2
	VP2007-095	NA	NA	Environmental	NA	VppAsia	#91DA82	CG10	GCA_000454165.1
	VP232	2013	China	Environmental	Shellfish				GCF_000454185.1
	VP250	NA	NA	Environmental	NA	VppAsia	#91DA82	CG1	GCA_000454225.1
	VP32	2016	China	Environmental	Others				GCF_013085265.1
	VP49	2008	Indiangalore	Environmental	Others	VppAsia	#91DA82		GCA_000662375.1
	VP766	2007	USA	Environmental	Others	VppX	#FFBE8D		GCA_000877605.1
	VP830010	2014	China	Clinical	Stool				GCF_905331985.1
	VP840119	1968	Japan	Clinical	Stool				GCF_905331995.1
	VP856	2017	China	Clinical	Stool				GCF_014057825.1
	VP860051	1980	Japan	NA	NA				GCF_905331975.1
	VP910044	1980	Japan	NA	NA				GCF_905332005.1
	VPA-67	2013	India	Environmental	Shellfish				GCA_000773455.1
	VPCR-2009	NA	NA	Environmental	NA	VppAsia	#91DA82		GCA_000593305.2
	VPCR-2010	2010	USA	Environmental	Water				GCF_000454475.1
	VPF-6	2017	Lebanon	NA	NA				GCF_003056665.1
	VPTS-2009	NA	NA	Environmental	NA	VppAsia	#91DA82		GCA_000593325.2
	VPTS-2010	NA	NA	Environmental	NA	VppAsia	#91DA82		GCA_000593345.2
	VPTS-2010_2	NA	NA	Environmental	NA	VppUS2	#486FA8		GCA_000593365.2
	Vb0541	2015	China	Environmental	Shellfish				GCF_012956535.1
	Vb0544	2015	China	Environmental	Shellfish				GCA_012955805.1
	Vb0551	2015	China	Environmental	Shellfish				GCA_012956515.1
	Vb0568	2015	China	Environmental	Shellfish				GCF_012956505.1
	Vb0574	2015	China	Environmental	Shellfish				GCA_012956485.1
	Vb0575	2015	China	Environmental	Shellfish				GCF_012957025.1
	Vb0606	2015	China	Environmental	Shellfish				GCF_012955745.1
	Vb0624	2015	China	Environmental	Others				GCF_006517795.1
	Vb0744	2015	China	Environmental	Shellfish				GCF_012956445.1
	Vb0755	2015	China	Environmental	Shellfish				GCF_012955765.1
	Vb0786	2015	China	Environmental	Shellfish				GCF_012956425.1
	Vb0788	2015	China	Environmental	Shellfish				GCA_012956435.1
	Vb0825	2016	China	Environmental	NA				GCF_017313735.1
	Vb0829	2016	China	Environmental	Shellfish				GCF_012956405.1
	Vb0833	2016	China	Environmental	Shellfish				GCF_012956385.1
	Vb0849	2016	China	Environmental	NA				GCF_017313825.1
	Vb0880	2016	China	Environmental	Shellfish				GCF_012956355.1
	Vb0884	2016	China	Environmental	Shellfish				GCF_012956315.1
	Vb0890	2016	China	Environmental	Shellfish				GCF_012955725.1
	Vb0894	2016	China	Environmental	Shellfish				GCF_012956305.1
	Vb0909	2016	China	Environmental	Shellfish				GCF_012956325.1
	Vb0915	2016	China	Environmental	NA				GCF_017313685.1
	Vb0919	2016	China	Environmental	Shellfish				GCF_012956285.1
	Vb1034	2016	China	Environmental	Shellfish				GCF_012956265.1
	Vb1056	2016	China	Environmental	Food				GCF_012956225.1
	Vb1081	2016	China	Environmental	Shellfish				GCF_012956215.1
	Vb1152	2016	China	Environmental	Food				GCF_012955735.1
	Vb1207	2016	China	Environmental	NA				GCF_017313655.1
	Vb1212	2016	China	Environmental	Food				GCF_012956145.1
	Vb1214	2016	China	Environmental	Food				GCF_012956175.1
	Vb1218	2016	China	Environmental	Food				GCF_012956165.1
	Vb1382	2016	China	Environmental	NA				GCF_017313595.1
	Vb1839	2016	China	Environmental	Shellfish				GCF_012955635.1
	Vb1910	2016	China	Environmental	Food				GCF_012956125.1
	Vb2004	2016	China	Environmental	Food				GCF_012955625.1
	Vb2110	2017	China	Environmental	Food				GCF_012955665.1
	Vb2153	2017	China	Environmental	NA				GCF_017313545.1
	Vb2188	2017	China	Environmental	Food				GCF_017313585.1
	Vb2206	2017	China	Environmental	Food				GCF_012956105.1
	Vb2225	2017	China	Environmental	NA				GCF_017313565.1
	Vb2511	2017	China	Environmental	NA				GCF_017313485.1
	Vp133	2013	China	Environmental	Shellfish				GCF_002153875.1
	Vp23	2018	Thailand	Environmental	Shellfish				GCF_004324495.1
	Vp230	2012	China	NA	NA				GCF_002153895.1
	Vp294	2010	China	Clinical	Stool				GCF_002154015.1
	Vp296	2010	China	Clinical	Stool				GCF_002153975.1
	Vp336	2011	China	Clinical	Stool				GCF_002154055.1
	Vp37	2010	China	Environmental	Shellfish				GCF_002153945.1
	Vp47	2010	China	Environmental	Shellfish				GCF_002153925.1
	Vp5	2007	USA	Environmental	Others				GCF_004324655.1
	Vp9	2007	USA	Environmental	Others				GCF_004324555.1
	W501	2006	Canada	Clinical	Stool	VppAsia	#91DA82		GCA_001608855.1
	WC15	2016	South Korea	Environmental	Water				GCF_009859325.1
	WS	2016	South Korea	Environmental	Water				GCF_009859305.1
	ump001v	2020	Malaysia	NA	NA				GCF_021026225.1
	v110	2010	China	Environmental	Shellfish	VppAsia	#91DA82		GCA_000388025.1
	v70	2009	Malaysia	Environmental	NA				GCF_013420895.1
	xtf19	2013	China	Environmental	Food				GCF_002150185.1
	xtf22	2013	China	Environmental	Food				GCF_002150175.1
	xtf27	2013	China	Environmental	Food				GCF_002150155.1
	reference	NA	NA	NA	NA				GCF_000196095.1

## Sheet: Supplement 3
	S3 - Overview of the custom-made V. parahaemolyticus specific Virulence Factor (VF) database used in Abricate.
	Virulence factors Vibrio parahaemolyticus
	Virulence factors	Related genes	V. parahaemolyticus RIMD 2210633
			chromosome 1 NC_004603 (3288558 bp)	chromosome 2 NC_004605 (1877212 bp)	pVA1 plasmid KP324996.1	Protein Accession No.
	Adherence
	ChiRP	pilA	VP_RS12235			WP_005479693
		pilB	VP_RS12240			WP_005479695
		pilC	VP_RS12245			WP_005479682
		pilD/vcpD	VP_RS12250			WP_005490359
	MSHA pili	mshH	VP_RS13285			WP_011106082
		mshI	VP_RS13280			WP_005481017
		mshJ	VP_RS13275			WP_005456325
		mshK	VP_RS13270			WP_005481006
		mshL	VP_RS13265			WP_005456314
		mshM	VP_RS13260			WP_005456312
		mshN	VP_RS13255			WP_005480990
		mshE	VP_RS13250			WP_005456306
		mshG	VP_RS13245			WP_005456304
		mshF	VP_RS13240			WP_005456302
		mshB	VP_RS13235			WP_005481011
		mshA	VP_RS13230			WP_005481019
		mshC	VP_RS13225			WP_005481001
		mshD	VP_RS13220			WP_005481015
	MAM7	mam7	VP_RS07755			WP_005457104.1
	VpadF	vpadF	MW254219.1			QWJ73483.1
	Effector delivery system
	T2SS (extracellular protein secretion)	epsN	VP_RS00705			WP_005459010
		epsM	VP_RS00700			WP_005458943
		epsL	VP_RS00695			WP_005458997
		epsK	VP_RS00690			WP_005478666
		epsJ	VP_RS00685			WP_005465187
		epsI	VP_RS00680			WP_005478722
		epsH	VP_RS00675			WP_005478669
		epsG	VP_RS00670			WP_005465191
		epsF	VP_RS00665			WP_005465194
		epsE	VP_RS00660			WP_005478662
		epsD	VP_RS00655			WP_005478663
		epsC	VP_RS00650			WP_005465330
	T3SS1	vopD	VP_RS07975			WP_005464399
		vopB	VP_RS07980			WP_005464635
		vcrH	VP_RS07985			WP_005464462
		vcrV	VP_RS07990			WP_011105896
		vcrG	VP_RS07995			WP_005464408
		vcrR	VP_RS08000			WP_005464560
		vcrD	VP_RS08005			WP_005464675
		vscY	VP_RS08010			WP_005464454
		vscX	VP_RS08015			WP_005464441
		sycN/vcr2	VP_RS08020			WP_005477854
		tyeA/vcr1	VP_RS08025			WP_005464474
		vopN	VP_RS08030			WP_005464652
		vscN	VP_RS08035			WP_005477722
		vscO	VP_RS08040			WP_005464592
		vscP	VP_RS08045			WP_005464501
		vscQ	VP_RS08050			WP_011105899
		vscR	VP_RS08055			WP_005377232
		vscS	VP_RS08060			WP_005464497
		vscT	VP_RS08065			WP_005464642
		vscU	VP_RS08070			WP_005477705
		vscL	VP_RS08125			WP_005464499
		vscK	VP_RS08130			WP_005477787
		vscJ	VP_RS08135			WP_005477718
		vscI	VP_RS08140			WP_005464519
		vscH	VP_RS08145			WP_005464335
		vscG	VP_RS08150			WP_005477707
		vscF	VP_RS08155			WP_005464566
		vscD	VP_RS08165			WP_005477850
		vscC	VP_RS08170			WP_011105906
		vscB	VP_RS08175			WP_005464602
		exsD	VP_RS08180			WP_011105907
		exsA	VP_RS08185			WP_005464548
		virG	VP_RS08190			WP_011105908
		vxsC	VP_RS08195			WP_005464682
	T3SS1 secreted effectors	vopS	VP_RS08115			WP_005464511
		vopR	VP_RS08105			WP_005464656
		vopQ	VP_RS08095			WP_005464333
		VPA0450		VP_RS17390		WP_005479246
	T3SS2	VPA1331		VP_RS21545		WP_011106480
		vscS2		VP_RS21560		WP_005463231
		vscN2		VP_RS21575		WP_005463220
		vscC2		VP_RS21580		WP_005478227
		vscT2		VP_RS21590		WP_005478260
		vscR2		VP_RS21595		WP_005478169
		vscQ2		VP_RS21625		WP_005463203
		vscU2		VP_RS21650		WP_005478398
		vcrD2		VP_RS21655		WP_005463197
		vopB2		VP_RS21690		WP_005463181
		vscJ2		VP_RS21715		WP_005463172
		-		VP_RS21765		WP_005463140
	T3SS2 secreted effectors	vopA/vopP		VP_RS21610		WP_005478218
		vopT		VP_RS21525		WP_005463241
		vopC		VP_RS21495		WP_005478047
		vopL		VP_RS21730		WP_005491021
	T6SS1	unidentified	Gene cluster: locus tags VP1386 to VP1420
	T6SS2	unidentified		Gene cluster: locus tags VPA1025 to VPA1046
	Motility
	Flagella	flaC	VP_RS03880			WP_005481079
		flaA	VP_RS03875			WP_005462278
		flgL	VP_RS03870			WP_005482245
		flgK	VP_RS03865			WP_005482264
		flgJ	VP_RS03860			WP_005454015
		flgI	VP_RS03855			WP_005454020
		flgH	VP_RS03850			WP_005462288
		flgG	VP_RS03845			WP_005382032
		flgF	VP_RS03840			WP_005462290
		flgE	VP_RS03835			WP_005462291
		flgD	VP_RS03830			WP_005462292
		flgC	VP_RS03825			WP_005462293
		flgB	VP_RS03820			WP_005462294
		cheR	VP_RS03815			WP_005462295
		cheV	VP_RS03810			WP_005462297
		flgA	VP_RS03805			WP_005486752
		flgM	VP_RS03800			WP_005482225
		flgN	VP_RS03795			WP_005482247
		flhB	VP_RS10855			WP_005457645
		fliR	VP_RS10860			WP_005481059
		fliQ	VP_RS10865			WP_005457784
		fliP	VP_RS10870			WP_005481091
		fliO	VP_RS10875			WP_005457659
		fliN	VP_RS10880			WP_005457660
		fliM	VP_RS10885			WP_005457756
		fliL	VP_RS10890			WP_005457696
		fliK	VP_RS10895			WP_005481082
		fliJ	VP_RS10900			WP_005457733
		fliI	VP_RS10905			WP_005457757
		fliH	VP_RS10910			WP_005481084
		fliG	VP_RS10915			WP_005457745
		fliF	VP_RS10920			WP_005457713
		fliE	VP_RS10925			WP_005457685
		fleR/flrC	VP_RS10930			WP_005457658
		fleS/flrB	VP_RS10935			WP_005457625
		flrA	VP_RS10940			WP_005481102
		fliS	VP_RS10945			WP_005433081
		flaI	VP_RS10950			WP_005457717
		fliD	VP_RS10955			WP_005481075
		flaG	VP_RS10960			WP_005481049
		flaB	VP_RS10965			WP_005457770
		flaD	VP_RS10970			WP_005481079
		flaE	VP_RS10975			WP_005481067
		cheW	VP_RS10800			WP_005438733
		cheB	VP_RS10815			WP_005479477
		cheA	VP_RS10820			WP_005479526
		cheZ	VP_RS10825			WP_005457755
		cheY	VP_RS10830			WP_021451399
		fliA	VP_RS10835			WP_005457739
		fleN/flhG	VP_RS10840			WP_005457698
		flhF	VP_RS10845			WP_005457694
		flhA	VP_RS10850			WP_005481069
		motA	VP_RS03305			WP_005482965
		motB	VP_RS03310			WP_005460634
		motY	VP_RS10270			WP_005494483
		motX	VP_RS13775			WP_005480078
	Exotoxin
	TDH	tdh		VP_RS21465, VP_RS21755		WP_005463268.1, WP_005478284
	TLH	tlh		VP_RS16365		WP_005481504.1
	TRH	trh		AY586620.1 (CDS: 394..963)		AAX19064.1
	PirA	pirA			AKC05671.1	pVA1051
	PirB	pirB			AKC05670.1	pVA1050
	VPM	vpm	DQ479431.1			ABF19104.1
	PrtV	prtV		Z46782.1		CAA86734.1
	VppC	vppC	AF326572.1			AAG59883.1
	Immune modulation
	Capsular polysaccharide	cpsA		VP_RS21870		WP_005478391
		cpsB		VP_RS21875		WP_005478164
		cpsC		VP_RS21880		WP_005463089
		cpsD		VP_RS21885*
		cpsE		VP_RS21890		WP_005478193
		cpsF		VP_RS21895		WP_005478388
		cpsG		VP_RS21900		WP_005478236
		cpsH		VP_RS21905		WP_005478215
		cpsI		VP_RS21910		WP_005478165
		cpsJ		VP_RS21915		WP_005478324
	Biofilm
	AI-2	luxS	VP_RS12305			WP_005462534
	CAI-1	cqsA		VP_RS18595		WP_005481314
	Nutritional/Metabolic factor
	Enterobactin receptor IrgA	irgA	VP_RS12660			WP_005461725
	Enterobactin receptor VctA	vctA		VP_RS18375		WP_005482128
	Heme receptor HutA	hutA		VP_RS19400		WP_005480856
	Heme receptor HutR	hutR		VP_RS22180		WP_005478149
	VctPDGC system	vctP		VP_RS18345		WP_005487329
		vctD		VP_RS18350		WP_005482134
		vctG		VP_RS18355		WP_005482136
		vctC		VP_RS18360		WP_005482130
	Nutritional/Metabolic factor
	Vibrioferrin	pvsA				BAC16544.1
		pvsB				BAC16545.1
		pvsC				BAC16546.1
		pvsD				BAC16547.1
		pvsE				BAC16548.1
	Other
	Alkaline Phosphatase X	phoX		VP_RS16145		WP_005479992.1
	Enolase	eno	KF835607.1			AHI54351.1

## Sheet: Supplement 4
	S4 - Identification of ARGs within the subsampled V. parahaemolyticus genomes. New strains are indicated in blue and ARGs with high prevalence are indicated in green. Strains with over 10 ARGs are indicated in bold. NA* Indicates insuficient isolates were available to determine SD.
		Total number of ARGs	AAC(3)-IV	AAC(6')-IIa	AAC(6')-Ib9	ANT(2'')-Ia	APH(3'')-Ib	APH(3')-Ia	APH(6)-Id	CARB-21	CARB-22	CARB-23	CRP	CTX-M-14	CTX-M-15	EreA	MCR-1	NDM-1	QnrC	QnrD1	QnrS2	QnrS5	QnrVC1	QnrVC5	QnrVC6	TEM-1	TEM-116	VEB-1	aadA16	aadA2	arr-2	arr-3	catB11	catB9	catIII	determinant_of_bleomycin_resistance	dfrA1	dfrA16	dfrA23	dfrA27	dfrA32	dfrA6	floR	mphA	mphE	msbA	msrE	sul1	sul2
	Reference_Vibrio-parahaemolyticus-RIMD-2210633_RIMD-2210633	5								98.07			79.94																																	66.16
	Vpara_001-15	5								97.97			79.94																																	66.75
	Vpara_04-2192	4								98.07			79.94																																	66.71
	Vpara_04-2548_100	5										98.51	79.94																																	66.49
	Vpara_04-2550	5								98.93			79.94																																	66.38
	Vpara_04-2551	5								98.07			79.94																																	66.16
	Vpara_05-4792	5										98.08	79.94																																	66.75
	Vpara_06-043	5										98.19	80.09																																	66.82
	Vpara_07-2965	4										98.51	79.94																																	66.58
	Vpara_08-0278	5										97.98	79.94																																	66.4
	Vpara_09-3216_100	5								98.61			79.94																																	66.69
	Vpara_09-3217	5								98.61			79.94																																	66.67
	Vpara_09-4661	5								97.97			79.94																																	66.75
	Vpara_09-4681	5								99.14			80.09																																	66.51
	Vpara_095357	4										98.72	79.94																																	66.75
	Vpara_10-4242	5								98.61			79.94																																	66.69
	Vpara_10-4244	5										98.08	79.94																																	66.69
	Vpara_10-4251	5								98.07			79.94																																	66.16
	Vpara_10-4255	5								98.61			79.94																																	66.67
	Vpara_10-4287	5										99.04	79.94																																	66.14
	Vpara_10-7205	5								97.97			79.94																																	66.75
	Vpara_100136	5								98.5			80.09																																	66.56
	Vpara_100154	5								98.5			80.09																																	66.56
	Vpara_10290	5								98.61			79.94																																	66.69
	Vpara_1168-13	5								98.5			79.94																																	66.31
	Vpara_12-009A1335	4								98.29			79.94																																	66.42
	Vpara_12-297B	4								98.29			79.94																																	66.42
	Vpara_1202-11	5								98.07			79.94																																	66.16
	Vpara_12315	5								98.61			79.94																																	66.69
	Vpara_13-028A2	4								98.39			79.94																																	66.36
	Vpara_13-306D4	5										98.08	79.94
	Vpara_146-15	5								98.61			79.94																																	66.69
	Vpara_16-B3PA-006	14					99.88		99.88	98.82			79.94					100												100						100		100					99.75			66.82		100	99.88
	Vpara_16-VB00179	5								99.14			79.94																																	66.49
	Vpara_16-VB00184	5										98.19	79.94																																	66.47
	Vpara_16-VB00204	5								98.61			79.94																																	66.56
	Vpara_160807	6										97.87	80.09																																	66.49
	Vpara_16763	5								98.07			79.94						96.7																											66.51
	Vpara_1682	4										97.87	79.94																																	66.49
	Vpara_17-VB00127	8										98.4	79.94																													98.31				66.69			100
	Vpara_17-VB00129	8										98.4	79.94																													98.31				66.69			100
	Vpara_17-VB00146	6								99.14			79.94																																	66.56
	Vpara_17-VB00161	5								99.79			80.09																																	66.56
	Vpara_17-VB00208	5								99.14			79.94																																	66.62
	Vpara_17-VB00250	5								99.03			79.94																																	66.62
	Vpara_17-VB00319	5								97.86			79.94																																	66.49
	Vpara_17-VB00330	5								97.86			79.94																																	66.49
	Vpara_17-VB00358	6								99.14			79.94																																	66.56
	Vpara_17-VB00364	12					99.75		99.88			98.08	80.09		100										100														100			99.37				66.69			100
	Vpara_17-VB00366	5								99.14			79.94																																	66.62
	Vpara_1833-14	5								98.39			79.94																																	66.49
	Vpara_1911C	5								97.32			80.09																																	66.34
	Vpara_20-082E4	5								98.29			80.09																																	66.8
	Vpara_2010V-1106	5								98.61			79.94																																	66.69
	Vpara_2012AW-0154	5								98.93			79.94																																	66.38
	Vpara_2012AW-0224	6										98.51	79.94																																	66.69
	Vpara_2012AW-0353	5										97.98	79.94																																	66.38
	Vpara_2012V-1116	5								99.46			79.94																																	66.31
	Vpara_2012V-1165	5								99.57			79.94																																	66.89
	Vpara_20130629002S01	5								98.29			79.94																																	66.42
	Vpara_2013V-1136	5								98.18			79.94																																	66.49
	Vpara_2013V-1174	5								99.46			79.94																																	66.31
	Vpara_2013V-1176	4										97.66	80.09																																	66.69
	Vpara_2013V-1220	4								98.18			79.94																																	66.69
	Vpara_2013V-1244	5										98.08	79.94																																	66.62
	Vpara_20140624012-1	5								98.61			79.78																																	66.86
	Vpara_20140722001-1	5								98.61			79.78																																	66.86
	Vpara_20140829008-1	5								98.61			79.78																																	66.86
	Vpara_20151116002-3	5								98.29			79.94																																	66.42
	Vpara_20160303005-1	12										97.87	79.94													99.88			99.64			100								100						66.75		100
	Vpara_20521	5								98.5			79.94																																	66.69
	Vpara_20528	5								98.29			79.94																																	66.86
	Vpara_20535	4										97.98	79.94																																	66.69
	Vpara_20538	5										98.51	79.94																																	66.62
	Vpara_20542	5										98.19	79.94																																	66.45
	Vpara_20545	4										98.4	80.09																																	66.18
	Vpara_20556	5										98.4	80.09																																	66.38
	Vpara_20564	6										97.98	79.94								99.7																									66.67
	Vpara_20565	5										98.19	79.94																																	66.69
	Vpara_20566	5								98.07			79.94																																	66.36
	Vpara_2214-17	5								98.07			79.94																																	66.16
	Vpara_22702	5								99.25			79.94																																	66.4
	Vpara_229	6								98.5			79.78																																	66.69			100
	Vpara_249-15	5								98.07			79.94																																	66.16
	Vpara_271	5										98.3	79.94																																	66.62
	Vpara_3259	5										98.19	80.09																																	66.33
	Vpara_3355	3								98.07			79.94
	Vpara_3394-17	5										98.51	79.94																																	66.64
	Vpara_3399-17	5										98.62	79.94																																	66.64
	Vpara_3631	5								97.97			79.94																																	66.75
	Vpara_3644	5								98.61			79.94																																	65.67
	Vpara_3646	5								97.97			79.94																																	66.75
	Vpara_3HP	5										97.98	80.09																																	66.62
	Vpara_4301	8										98.08	79.94											100																		96.41				66.69
	Vpara_4302	5								98.61			79.94																																	66.49
	Vpara_4303	5										97.98	80.09																																	66.62
	Vpara_49	5								97.22			79.94																																	64.68
	Vpara_605	5								98.07			79.94																																	66.16
	Vpara_613-13	5										98.08	79.94																																	66.75
	Vpara_64	6										98.08	80.09																																	66.6
	Vpara_686-17	5								98.07			79.94																																	66.16
	Vpara_710-17	5										98.08	79.94																																	66.75
	Vpara_81TDH2	4								97.97			79.94																																	66.4
	Vpara_901128	5								99.22			79.94																																	66.67
	Vpara_949	5								98.07			79.94																																	66.16
	Vpara_970107	5										98.3	79.94																																	66.62
	Vpara_98-513-F52	5								99.46			79.94																																	66.31
	Vpara_A0EZ383	5										98.51	79.94																																	66.4
	Vpara_A1_2	5								98.61			79.94																																	66.75
	Vpara_A1_3	5								98.82			79.94																																	66.82
	Vpara_A1_4	5										97.98	79.94																																	66.51
	Vpara_A1_6	5										97.98	79.94																																	66.49
	Vpara_A1_7	6						99.13		98.29			79.94																																	66.49
	Vpara_A1_8	5								98.93			79.94																																	66.36
	Vpara_A1_9	5										98.08	79.94																																	66.78
	Vpara_A2EZ743	5								99.46			79.94																																	66.31
	Vpara_A2_1	5								98.29			79.94																																	66.16
	Vpara_A2_2	5								99.14			79.94																																	66.49
	Vpara_A2_3	5								98.61			79.94																																	66.75
	Vpara_A2_4	5										98.19	79.94																																	66.51
	Vpara_A2_5	5										98.3	79.94																																	66.69
	Vpara_A2_6	5								97.97			80.09																																	66.4
	Vpara_A2_7	4										98.08	79.94																																	66.69
	Vpara_A2_8	4										98.72	79.78																																	66.69
	Vpara_A2_9	5								98.39			79.94																																	66.49
	Vpara_A3EZ136	5								98.07			79.94																																	66.16
	Vpara_A3EZ634	5										99.04	79.94																																	66.14
	Vpara_A3EZ710	5								98.61			79.94																																	66.67
	Vpara_A3_2	4										98.3	79.94																																	66.56
	Vpara_A3_3	5								98.39			79.94																																	66.4
	Vpara_A3_4	5										97.98	79.94																																	66.51
	Vpara_A3_5	5								98.39			79.94																																	66.49
	Vpara_A3_6	6						99.02				98.08	80.09																																	66.91
	Vpara_A3_7	7								98.39			80.09																																	66.4			100
	Vpara_A3_8	4										98.08	79.94																																	66.69
	Vpara_A3_9	4										98.08	80.25																																	67
	Vpara_A4EZ703	5										98.08	79.94																																	66.69
	Vpara_A4EZ927	5								98.07			79.94																																	66.16
	Vpara_A4_1	5								98.18			79.94																																	66.36
	Vpara_A4_2	5								98.18			79.78																																	66.42
	Vpara_A4_4	5										98.08	79.94																																	66.64
	Vpara_A4_5	4										98.62	79.94																																	66.45
	Vpara_A4_6	4										98.08	79.94																																	66.45
	Vpara_A4_9	5								97.75			79.94																																	66.4
	Vpara_A5Z1022	5								98.72			79.94																																	66.62
	Vpara_A5Z853	5								98.07			79.94																																	66.16
	Vpara_A5Z905	5								98.61			79.94																																	66.69
	Vpara_A5_3	5								98.5			79.94																																	66.38
	Vpara_A5_4	5								98.5			80.09																																	66.29
	Vpara_A5_7	5										98.08	79.94																																	66.69
	Vpara_A5_8	4								98.39			79.94																																	66.42
	Vpara_AF91	5								98.07			79.94																																	66.16
	Vpara_AM43962	6										98.08	79.94																													99.79				66.58
	Vpara_AM46865	5										98.08	79.94																																	66.6
	Vpara_AM51552	5										98.08	79.94																																	66.62
	Vpara_AM51557	4								98.5			79.94																																	66.62
	Vpara_AN-5034	5									100		79.94																																	66.16
	Vpara_AQ3810	5								98.39			79.94																																	66.16
	Vpara_AQ4037	4											79.94																																	66.16
	Vpara_ATCC-17802	5										98.08	80.09																																	66.6
	Vpara_B10_1	5								98.39			79.94																																	66.4
	Vpara_B10_2	5								94.97			79.94																																	66.49
	Vpara_B10_3	5										98.3	79.94																																	66.4
	Vpara_B10_4	4										98.3	79.94																																	66.4
	Vpara_B10_7	4										97.87	80.36																																	66.56
	Vpara_B10_8	5										98.3	79.94																																	66.38
	Vpara_B10_9	5								98.29			79.94																																	66.56
	Vpara_B1_1	5										97.98	79.94																																	66.2
	Vpara_B1_10	5								98.29			79.78						96.4																											66.45
	Vpara_B1_3	5										98.62	79.94																																	66.62
	Vpara_B1_4	5								97.97			80.09																																	66.34
	Vpara_B1_6	5								99.03			79.94																																	66.49
	Vpara_B1_7	6										98.83	79.94							100																										66.47
	Vpara_B1_8	5										98.72	80.25																																	66.62
	Vpara_B1_9	5								97.97			80.09																																	66.34
	Vpara_B2_1	5								97.97			80.09																																	66.34
	Vpara_B2_10	6						99.14				98.3	79.94																																	66.29
	Vpara_B2_2	5										98.51	79.94																																	66.69
	Vpara_B2_3	7										98.08	79.94							100																										66.62			100
	Vpara_B2_4	6										98.08	79.94																																	66.62			100
	Vpara_B2_5	5								97.97			80.09																																	66.34
	Vpara_B2_6	4										97.87	80.09																																	66.42
	Vpara_B2_7	4										97.87	80.09																																	66.42
	Vpara_B2_8	4								98.82			79.94																																	66.38
	Vpara_B2_9	4										98.72	80.25																																	66.62
	Vpara_B3_1	4								98.29			79.94																																	66.2
	Vpara_B3_10	4										97.98	80.09																																	66.58
	Vpara_B3_4	6										98.08	79.94																																	66.62			100
	Vpara_B3_5	4								98.82			79.94																																	66.82
	Vpara_B3_6	4								97.97			80.09																																	66.34
	Vpara_B3_7	4										98.19	80.09																																	66.16
	Vpara_B3_8	4										98.72	79.94																																	66.49
	Vpara_B3_9	5								97.86			79.94																																	66.49
	Vpara_B4_10	4								98.39			79.94																																	66.51
	Vpara_B4_2	4								97.97			80.09																																	66.34
	Vpara_B4_3	5										97.98	80																																	66.4
	Vpara_B4_5	5								99.03			79.94																																	66.69
	Vpara_B4_6	4								97.97			80.57																																	66.34
	Vpara_B4_7	4								97.97			80.54																																	66.34
	Vpara_B4_8	3								98.39																																				66.58
	Vpara_B4_9	5										98.08	79.94																																	66.29
	Vpara_B5_1	5								97.97			80.09																																	66.34
	Vpara_B5_10	6										98.4	80.09							100																										66.45
	Vpara_B5_2	6										98.19	79.94							100																										66.33
	Vpara_B5_3	4										98.51	79.94																																	66.69
	Vpara_B5_4	6						99.14				98.72	80.25																																	66.62
	Vpara_B5_5	4								97.97			80.09																																	66.34
	Vpara_B5_6	5										98.19	79.94																																	66.4
	Vpara_B5_9	5								97.97			80.09																																	66.34
	Vpara_B6_1	4										98.08	79.94																																	66.62
	Vpara_B6_10	4										98.71																																		66.36
	Vpara_B6_2	5										98.08	80.09																																	66.49
	Vpara_B6_3	5										98.19	79.94																																	66.49
	Vpara_B6_4	5								98.29			79.94																																	66.56
	Vpara_B6_5	6								98.29			79.94							100																										66.56
	Vpara_B6_6	5										97.98	79.94																																	66.49
	Vpara_B6_7	4								98.29			80.23																																	66.56
	Vpara_B6_8	5								98.07			80.09																																	66.4
	Vpara_B6_9	6								98.18			79.94																													98.1				66.49
	Vpara_B7_2	5								98.29			79.94																																	66.42
	Vpara_B7_3	4								98.07			80.29																																	66.71
	Vpara_B7_5	4										98.08	80.09																																	66.69
	Vpara_B7_6	5										97.98	79.94																																	66.64
	Vpara_B7_7	6								98.18			79.94																													98.1				66.49
	Vpara_B8_1	5								98.39			79.94																																	66.67
	Vpara_B8_10	4										98.19	79.94																																	66.62
	Vpara_B8_2	5								98.39			79.94																																	66.67
	Vpara_B8_3	5										98.08	80.09																																	66.69
	Vpara_B8_4	5										98.4	79.94																																	66.29
	Vpara_B8_5	4								98.5			79.94																																	66.4
	Vpara_B8_6	6								98.29			79.94							100																										66.42
	Vpara_B8_7	4								97.97			79.94																																	66.62
	Vpara_B8_9	5								98.18			79.94																																	66.49
	Vpara_B9_1	8					99.75		99.88	98.18			79.94																																	66.27			100
	Vpara_B9_2	5										98.51	79.94																																	66.69
	Vpara_B9_3	5										98.3	79.94																																	66.42
	Vpara_B9_4	5								98.82			79.94																																	66.82
	Vpara_B9_6	5										98.3	79.94																																	66.42
	Vpara_B9_7	4										98.08	79.94																																	66.62
	Vpara_B9_8	5								98.39			80.09																																	66.35
	Vpara_BB22OP	5								98.5			80.09																																	66.56
	Vpara_BET14	6								98.5			79.94																																	66.49
	Vpara_BET6	5										97.98	79.94																																	66.4
	Vpara_BH0083	5								98.07			79.94																																	66.16
	Vpara_BTXS2	5								97.97			79.94																																	66.34
	Vpara_C10_4	5										97.76	79.94																																	66.47
	Vpara_C10_5	5								99.03			79.94																																	66.69
	Vpara_C140	5								98.07			79.94																																	66.71
	Vpara_C146	4										98.3	79.94																																	66.56
	Vpara_C1_10	5								98.07			79.94																																	66.16
	Vpara_C1_2	6						99.33				97.98	79.94																																	66.6
	Vpara_C1_3	4								98.39			79.94
	Vpara_C1_4	7										98.19	79.94																																	66.29			100
	Vpara_C1_5	5										97.98	79.94																																	66.49
	Vpara_C1_6	4										98.08	79.94																																	66.69
	Vpara_C1_7	5										97.98	80.09																																	66.4
	Vpara_C1_9	4								98.18			80.09																																	66.4
	Vpara_C2_1	5								98.29			79.94																																	66.49
	Vpara_C2_2	5								98.5			79.94																																	66.69
	Vpara_C2_4	5										98.08	80.09																																	66.4
	Vpara_C2_5	5								98.39			79.94																																	66.69
	Vpara_C2_8	5								98.18			79.94																																	66.62
	Vpara_C3_10	6						99.14		98.18			79.94																																	66.22
	Vpara_C3_2	6										97.87	79.94							100																										66.47
	Vpara_C3_3	5								97.86			79.94																																	66.56
	Vpara_C3_4	5										98.4	79.78																																	66.69
	Vpara_C3_5	5								97.86			80.09																																	66.49
	Vpara_C3_7	5								98.5			80.09																																	66.62
	Vpara_C3_9	4								98.18			79.94																																	66.69
	Vpara_C4_10	6										98.4	79.94																													97.89				66.42
	Vpara_C4_2	5								98.39			80.09																																	66.51
	Vpara_C4_3	4								98.18			79.94																																	66.45
	Vpara_C4_5	5										97.98	79.94																																	66.51
	Vpara_C4_6	4								98.29			79.94																																	66.42
	Vpara_C4_7	4								98.39			79.94																																	66.89
	Vpara_C4_8	6										98.4	79.94																													97.89				66.42
	Vpara_C5_1	5								97.86			80.47																																	66.25
	Vpara_C5_10	5								98.18			79.94																																	66.4
	Vpara_C5_2	5								98.18			79.78																																	66.42
	Vpara_C5_5	5										98.08	79.94																																	66.36
	Vpara_C5_6	5								99.36			80.09																																	66.49
	Vpara_C5_8	5										98.08	79.94																																	66.29
	Vpara_C5_9	5								98.07			79.94																																	66.49
	Vpara_C6_1	5								98.61			79.78																																	66.86
	Vpara_C6_10	5								98.18			79.78																																	66.42
	Vpara_C6_2	5								97.97			79.94																																	66.58
	Vpara_C6_4	5								97.75			79.94																																	66.4
	Vpara_C6_5	5								98.18			80.09																																	66.53
	Vpara_C6_8	4								98.5			80.09																																	66.71
	Vpara_C6_9	5								98.18			79.94																																	66.29
	Vpara_C7_1	6										97.77	79.94																													96.62				66.38
	Vpara_C7_10	5								98.29			79.94																																	66.69
	Vpara_C7_2	4										97.98	80.09																																	66.38
	Vpara_C7_3	5										98.08	79.94																																	66.6
	Vpara_C7_4	6										98.4	79.62						96.55																											66.29
	Vpara_C7_5	5										98.51	80.09																																	66.4
	Vpara_C7_6	5										97.98	79.94																																	66.45
	Vpara_C7_7	5								98.29			80.09																																	66.47
	Vpara_C7_9	5								98.07			80.09																																	66.45
	Vpara_C8_3	5										97.77	79.94																																	66.69
	Vpara_C8_4	5										97.87	80.09																																	66.49
	Vpara_C8_5	5								99.04			79.94																																	66.38
	Vpara_C8_6	5								98.18			79.78																																	66.42
	Vpara_C8_8	4										98.08	79.94																																	66.69
	Vpara_CAIM-1400	5								98.07			79.94																																	66.16
	Vpara_CAIM-1772	4								98.39			79.94																																	66.49
	Vpara_CDC_K4556R	5										97.87	79.94																																	66.56
	Vpara_CDC_K4557	5								98.18			79.94																																	66.36
	Vpara_CDC_K4558G	5								97.86			79.94																																	66.62
	Vpara_CDC_K4588	5								99.25			79.94																																	66.4
	Vpara_CDC_K4636	5								98.61			79.94																																	66.49
	Vpara_CDC_K4637W	5								98.07			79.94																																	66.16
	Vpara_CDC_K4638	5										97.87	80.09																																	66.49
	Vpara_CDC_K4762	5										98.19	79.78									97.26																								66.45
	Vpara_CDC_K4764D	5								98.39			79.94						96.55																											66.49
	Vpara_CDC_K4764L	5										98.08	79.94																																	66.4
	Vpara_CDC_K4775	5								98.07			79.94																																	66.16
	Vpara_CDC_K4842	5										98.72	79.94																																	66.56
	Vpara_CDC_K4857W	5										98.08	79.94						96.55																											66.64
	Vpara_CDC_K4858	5										98.08	79.94																																	66.51
	Vpara_CDC_K4859	5										98.19	80.09																																	66.82
	Vpara_CDC_K4981	5								98.93			79.78																																	66.49
	Vpara_CDC_K5059W	4										97.98	79.94																																	66.45
	Vpara_CDC_K5067	5								99.04			79.94																																	66.67
	Vpara_CDC_K5125	5										98.51	79.94																																	66.36
	Vpara_CDC_K5126	5								98.61			80.25																																	66.56
	Vpara_CDC_K5277	5								98.07			79.94																																	66.49
	Vpara_CDC_K5282	5										98.19	80.09																																	66.56
	Vpara_CDC_K5306	5								99.46			79.94																																	66.31
	Vpara_CDC_K5323G	4										98.19	79.78																																	66.45
	Vpara_CDC_K5324G	5								99.36			79.94																																	66.67
	Vpara_CDC_K5324W	5								99.36			79.94																																	66.67
	Vpara_CDC_K5330	4										98.4	79.94																																	66.47
	Vpara_CDC_K5331	5								98.5			80.09																																	66.56
	Vpara_CDC_K5345W	5								98.61			79.94																																	66.69
	Vpara_CDC_K5428	5										98.08	79.94																																	66.75
	Vpara_CDC_K5439	5								98.5			80.09																																	66.56
	Vpara_CDC_K5485	5										99.04	79.94																																	66.14
	Vpara_CDC_K5528	5								98.07			79.94																																	66.16
	Vpara_CDC_K5579	5								98.61			79.94																																	66.67
	Vpara_CDC_K5635	5										97.98	79.94																																	66.6
	Vpara_CFSAN001595	5								98.5			80.09																																	66.56
	Vpara_CFSAN001600	5								98.61			79.94																																	66.69
	Vpara_CFSAN001611	5								98.61			79.94																																	66.69
	Vpara_CFSAN001614	5								98.61			79.94																																	66.69
	Vpara_CFSAN001616	5								98.61			79.94																																	66.69
	Vpara_CFSAN001617	5										99.04	79.94																																	66.14
	Vpara_CFSAN001620	5								98.61			79.94																																	66.69
	Vpara_CFSAN007433	4										97.66	80.09																																	66.69
	Vpara_CFSAN007437	5										97.98	79.94																																	66.4
	Vpara_CFSAN007438	6								98.5			79.94						96.4																											66.6
	Vpara_CFSAN007440	5								99.57			79.78																																	66.89
	Vpara_CFSAN007441	5								99.79			80.09																																	66.56
	Vpara_CFSAN007443	5										98.19	79.94																																	66.67
	Vpara_CFSAN007444	5										98.19	80.09																																	66.49
	Vpara_CFSAN007445	5								98.61			79.94																																	66.67
	Vpara_CFSAN007446	5								98.29			79.94																																	66.49
	Vpara_CFSAN007447	5										98.08	79.94																																	66.62
	Vpara_CFSAN007448	6										98.51	79.94																																	66.69
	Vpara_CFSAN007455	5								98.39			79.94																																	66.38
	Vpara_CFSAN007456	5								98.39			79.94																																	66.4
	Vpara_CFSAN007457	5										99.04	79.94																																	66.14
	Vpara_CFSAN007459	5								98.39			79.94																																	66.42
	Vpara_CFSAN012491	5								98.18			79.94																																	66.36
	Vpara_CFSAN018753	6										97.98	79.94								99.7																									66.67
	Vpara_CFSAN018755	5										97.98	79.94																																	66.23
	Vpara_CFSAN018756	5										98.19	79.94																																	66.4
	Vpara_CFSAN018758	5								97.97			79.94																																	66.62
	Vpara_CFSAN018761	4								98.29			79.94																																	66.38
	Vpara_CFSAN018762	4								98.29			79.94																																	66.38
	Vpara_CFSAN018764	5										98.08	79.94																																	66.49
	Vpara_CFSAN018765	5										98.08	79.94																																	66.49
	Vpara_CFSAN018766	6										98.08	79.94																													97.68				66.42
	Vpara_CFSAN018767	5								99.25			79.94																																	66.67
	Vpara_CFSAN018768	5								98.61			79.94																																	66.69
	Vpara_CFSAN018775	5								98.61			79.94																																	66.69
	Vpara_CFSAN022331	5								98.61			79.94																																	66.69
	Vpara_CFSAN025063	5								98.39			80.09																																	66.56
	Vpara_CFSAN025067	5								98.39			80.09																																	66.56
	Vpara_CGVP18	5										98.08	79.94																																	66.69
	Vpara_CHN25	8					99.75		99.88	98.39			80.09																																	66.38			100
	Vpara_CICESE-170	5								98.07			79.94																																	66.03
	Vpara_CICESE-186	5								98.07			79.94																																	66.16
	Vpara_CICESE-187	5								98.07			79.94																																	66.16
	Vpara_CICESE-188	5								98.07			79.94																																	66.16
	Vpara_CICESE-273	5								98.07			79.94																																	66.16
	Vpara_CTVP27C	4										97.66	80.09																																	66.69
	Vpara_CTVP31C	4										97.66	80.09																																	66.69
	Vpara_CTVP34C	4										97.66	80.09																																	66.69
	Vpara_CTVP35C	4										98.62	80.09																																	66.42
	Vpara_Colony127	4								97.97			79.94																																	66.49
	Vpara_Colony15	5								98.07			79.94																																	66.71
	Vpara_Colony394	5										97.55	79.94																																	65.96
	Vpara_Colony395	4								97.64			79.94																																	66.49
	Vpara_Colony523	4								98.07			79.94																																	66.49
	Vpara_Colony524	4								98.29			79.94																																	66.53
	Vpara_Colony525	4								98.82			79.94																																	66.36
	Vpara_Colony526	4										98.51	79.94																																	66.4
	Vpara_Colony545	5								98.29			79.94																																	66.49
	Vpara_Colony546	4								99.36			80.09																																	66.49
	Vpara_Colony547	5										97.98	80.09																																	66.69
	Vpara_Colony548	5								97.97			79.94																																	66.36
	Vpara_Colony549	4								98.39			79.94																																	66.51
	Vpara_Colony550	5								98.07			79.94																																	66.16
	Vpara_Colony551	5										98.08	79.94																																	66.73
	Vpara_Colony552	5								98.29			79.94																																	66.67
	Vpara_Colony553	4										98.4	79.94																																	66.62
	Vpara_Colony554	4										98.3	79.94																																	66.51
	Vpara_Colony555	4										98.19	79.94																																	66.53
	Vpara_Colony556	4										97.98	80.25																																	66.67
	Vpara_Colony557	4										98.3	79.94																																	66.45
	Vpara_Colony558	4								97.86			80.09																																	66.49
	Vpara_Colony559	4										98.72	79.94																																	66.56
	Vpara_Colony601	5								98.07			79.94																																	66.47
	Vpara_Colony602	4								98.29			79.94																																	66.56
	Vpara_Colony607	4								98.39			79.94																																	66.67
	Vpara_Colony608	5										97.87	79.94																																	66.62
	Vpara_Colony90	5								98.82			79.94																																	66.42
	Vpara_Colony92	4								98.39			79.78																																	66.42
	Vpara_Colony93	4										98.08	79.94																																	66.58
	Vpara_D1_1	5										98.3	80.09																																	66.53
	Vpara_D1_3	5										98.3	80.09																																	66.53
	Vpara_D1_4	5										97.98	79.94																																	66.42
	Vpara_D1_7	5										98.19	79.94																																	66.69
	Vpara_D1_8	5								98.18			79.94																																	66.29
	Vpara_D2_2	4								98.5			79.94																																	66
	Vpara_D2_7	5										98.08	79.78																																	66.22
	Vpara_D2_8	5										97.87	79.78																																	66.49
	Vpara_D2_9	5										98.3	79.94																																	66.69
	Vpara_D3112	5								98.5			80.09																																	66.56
	Vpara_D3_2	5										98.08	79.94																																	66.69
	Vpara_D3_5	10					99.75		99.88			98.4	80.09																														99.92			66.22			100
	Vpara_D3_6	5								98.29			80.09																																	66.15
	Vpara_D4_1	5										98.25	80.09																																	66.51
	Vpara_D4_3	5										98.3	80.09																																	66.51
	Vpara_D4_4	5								98.18			79.94																																	66.36
	Vpara_D4_5	5										97.77	80.09																																	66.51
	Vpara_D4_6	7										98.08	80.09																																	66.15			100
	Vpara_D4_7	5										97.98	79.94																																	66.2
	Vpara_D5_1	4										98.51	79.94																																	66.58
	Vpara_D5_3	5								98.39			79.94																																	66.36
	Vpara_D5_4	5										97.98	80.09																																	66.47
	Vpara_D5_6	5										98.19	80.09																																	66.78
	Vpara_D5_7	5										98.08	80.09																																	66.56
	Vpara_D5_9	8								98.61			79.94								100																									66.75			99.88
	Vpara_D6_1	7								98.18			80.09											100																		96.41				66.69
	Vpara_D6_2	6								98.18			80.09											100																		96.41				66.69
	Vpara_D6_3	5								98.29			79.94																																	66.56
	Vpara_D6_4	5										98.4	79.94																																	66.33
	Vpara_D6_5	5										98.19	79.94																																	66.53
	Vpara_D6_6	5								98.39			79.78																																	66.56
	Vpara_D6_7	5										98.19	80.09																																	66.6
	Vpara_D6_8	5										97.87	79.94																																	66.56
	Vpara_D7_1	5								98.29			79.94																																	66.78
	Vpara_D7_2	5										98.08	79.94																																	66.42
	Vpara_D7_3	5								98.29			79.94																																	66.36
	Vpara_D7_4	5								98.29			79.94																																	66.34
	Vpara_D7_6	5								98.29			79.94																																	66.67
	Vpara_D7_7	5								98.39			79.94																																	66.13
	Vpara_D7_8	4										98.08	79.94																																	66.62
	Vpara_D8_2	5								98.29			79.94																																	66.75
	Vpara_D8_3	5								98.29			79.94																																	66.75
	Vpara_D8_5	5								97.97			79.94																																	66.62
	Vpara_D8_6	5										98.3	79.94																																	66.49
	Vpara_D8_7	4										98.3	79.94																																	66.49
	Vpara_D8_8	5										98.08	79.94																																	66.4
	Vpara_D8_9	5										98.08	79.94																																	66.62
	Vpara_D9_3	5								98.07			79.94																																	66.47
	Vpara_D9_6	5										98.51	79.94																																	66.38
	Vpara_DFP1847	5										97.98	80.09																																	66.62
	Vpara_DRD10	6								98.5			79.94																																	66.49
	Vpara_E10_8	5								98.29			80.09																																	66.15
	Vpara_E10_9	5										98.3	79.94																																	66.56
	Vpara_E1_10	5										98.19	79.94																																	66.33
	Vpara_E1_5	5								98.18			79.94																																	66.4
	Vpara_E1_9	5								98.39			79.94																																	66.56
	Vpara_E2_10	5								98.39			80.09																																	66.36
	Vpara_E2_2	4								98.18			79.94																																	66.56
	Vpara_E2_4	9										97.87	80.09											100																		96.41				66.49			100
	Vpara_E3_1	5										97.98	79.94																																	66.51
	Vpara_E3_10	4								98.07			79.94																																	66.69
	Vpara_E3_6	5										97.98	79.94																																	66.51
	Vpara_E4_10	5										97.98	79.94																																	66.15
	Vpara_E4_2	5								99.25			79.94																																	66.49
	Vpara_E4_3	4								98.29			79.78																																	66.56
	Vpara_E4_4	6								98.29			79.94																					74.6												66.33
	Vpara_E4_9	5										98.08	79.94																																	66.09
	Vpara_E5_8	5								98.29			80.09																																	66.15
	Vpara_E6_4	5								98.61			79.94																																	66.51
	Vpara_E7_10	5								98.82			79.94																																	66.82
	Vpara_E7_9	3										98.3																																		66.22
	Vpara_E9_7	5										97.98	79.94																																	66.47
	Vpara_E9_8	5										98.19	80.09																																	66.49
	Vpara_EN9701072	5								96.44			79.94																																	65.65
	Vpara_EN9701121	4										98.46	79.94
	Vpara_F10_1	5										98.19	80.09																																	66.69
	Vpara_F10_2	4								97.97			79.94																																	66.45
	Vpara_F10_3	5										98.08	79.94																																	67
	Vpara_F10_4	5										98.19	79.94																																	66.49
	Vpara_F10_5	5								98.07			80.09																																	66.49
	Vpara_F10_6	5										98.08	79.94																					74.44												66.45
	Vpara_F10_7	5										98.51	80.09																																	66.56
	Vpara_F10_8	5								97.97			79.94																																	66.82
	Vpara_F10_9	4										98.3	79.94																																	66.49
	Vpara_F1419	5								98.61			79.94																																	66.67
	Vpara_F1_1	6										98.62	80.09						96.4																											66.69
	Vpara_F1_3	5								98.18			79.78																																	66.42
	Vpara_F1_4	5								98.07			80.09																																	66.27
	Vpara_F1_6	5								97.97			79.94																																	66.58
	Vpara_F1_8	5										98.08	79.94																																	66.36
	Vpara_F1_9	5										98.08	79.94																																	66.36
	Vpara_F2_2	5										98.08	79.94																																	66.36
	Vpara_F2_5	5										98.08	79.94																																	66.36
	Vpara_F2_6	5										98.08	79.94																																	66.36
	Vpara_F2_7	5								98.07			79.94																																	66.16
	Vpara_F2_8	5								98.07			79.94																																	66.16
	Vpara_F4_1	5										98.08	79.94																																	66.29
	Vpara_F4_10	4										98.08	80.67																																	66.58
	Vpara_F4_2	5								98.07			80.09																																	66.4
	Vpara_F4_3	5										98.19	79.94																																	66.56
	Vpara_F4_4	5								99.14			80.09																																	66.49
	Vpara_F4_5	5								99.25			79.94																																	66.49
	Vpara_F4_6	5										98.3	79.94																																	66.62
	Vpara_F4_7	4								98.39			79.78																																	66.42
	Vpara_F4_8	4										98.19	80.09																																	66.36
	Vpara_F4_9	5										98.08	79.94																																	66.62
	Vpara_F5_1	4										98.3	79.78																																	66.56
	Vpara_F5_10	5										98.3	79.94																																	66.62
	Vpara_F5_3	4										98.3	80.09																																	66.09
	Vpara_F5_4	5										98.51	80.09																																	66.69
	Vpara_F5_5	4										98.08	79.94																																	66.67
	Vpara_F5_6	4								97.97			79.94																																	66.38
	Vpara_F5_7	5										98.72	79.94																																	66.69
	Vpara_F5_8	5										97.98	80.09																																	66.56
	Vpara_F5_9	4										98.08	79.78																																	66.45
	Vpara_F6_1	4								98.39			79.78																																	66.42
	Vpara_F6_2	4								98.39			79.94																																	66.84
	Vpara_F6_3	4										97.98	79.94																																	66.47
	Vpara_F6_4	5								98.29			79.94																																	66.86
	Vpara_F6_5	5								98.29			79.94																																	66.27
	Vpara_F6_6	5										98.3	80.09																																	66.4
	Vpara_F6_7	5								98.29			79.94																																	66.36
	Vpara_F6_8	5								98.29			79.94																																	66.69
	Vpara_F6_9	5										98.3	79.94																																	66.62
	Vpara_F7_10	5										98.4	80.09																																	66.58
	Vpara_F7_3	5								98.07			79.94																																	66.2
	Vpara_F7_4	5								98.61			79.94																																	66.53
	Vpara_F7_6	5										98.19	79.94																																	66.33
	Vpara_F7_7	7								98.29			80.09				100	100																												66.35
	Vpara_F7_8	5								98.61			79.94																																	66.53
	Vpara_F7_9	5								98.18			79.94																																	66.69
	Vpara_F8_1	4										98.3	80.25																																	66.42
	Vpara_F8_10	4								98.39			79.94																																	66.42
	Vpara_F8_2	5										98.4	80.09																																	66.58
	Vpara_F8_3	5										98.08	79.94																																	66.29
	Vpara_F8_4	5										98.4	80.09																																	66.58
	Vpara_F8_5	5										98.08	79.94																																	66.56
	Vpara_F8_6	4										97.76	79.94																																	66.29
	Vpara_F8_7	4								98.39			79.94																																	66.49
	Vpara_F8_8	4										98.51	80.09																																	66.34
	Vpara_F8_9	4								98.39			79.94																																	66.42
	Vpara_F9_1	4										98.51	79.94																																	66.56
	Vpara_F9_10	5										98.3	79.94																																	66.62
	Vpara_F9_2	5										98.62	79.94																																	66.71
	Vpara_F9_3	4								98.39			79.94																																	66.42
	Vpara_F9_4	5										98,30;98,30	79.94																																	66.62
	Vpara_F9_5	4								98.07			79.94																																	66.69
	Vpara_F9_6	5								98.07			80.09																																	66.69
	Vpara_F9_7	5										97.87	80.09																																	66.4
	Vpara_F9_8	5										98.4	79.94																																	66.75
	Vpara_F9_9	5										97.98	79.94																																	66.49
	Vpara_FB-11	5								98.07			79.94																																	66.49
	Vpara_FDAARGOS_120	5										99.04	79.94																																	66.14
	Vpara_FDAARGOS_52	5								99.46			79.94																																	66.31
	Vpara_FDAARGOS_53	5								98.61			79.94																																	66.69
	Vpara_FDAARGOS_667	5								98.93			79.94																																	66.56
	Vpara_FIM-S1392	5										97.87	79.94																																	66.93
	Vpara_FIM-S1708	5										99.15	79.94																																	66.49
	Vpara_FORC_004	5								98.39			79.94																																	66.42
	Vpara_FORC_006	5										98.72	79.94																																	66.69
	Vpara_FORC_014	5										98.3	79.94																																	66.51
	Vpara_FORC_018	5								97.97			80.09																																	66.75
	Vpara_FORC_022	5										98.51	80.25																																	66.56
	Vpara_FORC_023	5								98.5			79.94																																	66.67
	Vpara_FORC_071	5										97.77	79.94																																	66.62
	Vpara_FORC_072	5										98.72	79.94																																	66.4
	Vpara_FXH-72	5										97.98	79.94																																	66.47
	Vpara_FXH250	5								98.18			80.09																																	66.53
	Vpara_G1	5								98.07			79.94																																	66.16
	Vpara_G149	4										97.66	80.09																																	66.69
	Vpara_G1_1	4										98.3	79.94																																	66.4
	Vpara_G1_10	5								98.07			79.94																																	66.16
	Vpara_G1_2	4										98.3	79.94																																	66.69
	Vpara_G1_7	4								98.07			79.94																																	66.16
	Vpara_G1_9	5								98.07			79.94																																	66.16
	Vpara_G2_1	5								97.97			79.94																																	66.16
	Vpara_G2_3	5								98.29			80.09																																	66.58
	Vpara_G2_5	5										98.4	80.09																																	66.64
	Vpara_G2_6	5										98.3	79.94																																	66.69
	Vpara_G2_7	5								98.18			79.94																					74.44												66.45
	Vpara_G3578	5										98.19	79.78																					74.44												66.45
	Vpara_G4186	5								99.46			79.94																																	66.31
	Vpara_G6928	4										97.66	80.09																																	66.69
	Vpara_GCSL_R111	5								99.46			79.94																																	66.73
	Vpara_GCSL_R125	5										98.08	79.94																																	66.62
	Vpara_GCSL_R126	5										98.83	79.78																																	66.69
	Vpara_GCSL_R129	5								100			79.94																																	66.69
	Vpara_GCSL_R13	5										97.98	79.94																																	66.34
	Vpara_GCSL_R130	5										97.77	80.25																																	66.4
	Vpara_GCSL_R131	5										98.19	79.94																																	66.45
	Vpara_GCSL_R135	5								98.93			79.94																																	66.69
	Vpara_GCSL_R138	5								99.04			79.94																																	66.67
	Vpara_GCSL_R143	5								99.57			79.78																																	66.56
	Vpara_GCSL_R145	5								99.68			79.94																																	66.56
	Vpara_GCSL_R149	5								98.61			79.94																																	66.67
	Vpara_GCSL_R17	5										98.62	79.94																																	66.58
	Vpara_GCSL_R21	4								98.29			79.94																																	66.38
	Vpara_GCSL_R26	5								99.46			79.94																																	66.31
	Vpara_GCSL_R29	5								99.04			79.94																																	66.69
	Vpara_GCSL_R31	5								100			79.94																																	66.56
	Vpara_GCSL_R32	5								97.32			79.94																																	66.42
	Vpara_GCSL_R33	5										98.19	79.94																																	66.67
	Vpara_GCSL_R42	5								98.18			80.09																																	66.62
	Vpara_GCSL_R45	5								99.46			79.94																																	66.64
	Vpara_GCSL_R47	5								99.46			79.94																																	66.31
	Vpara_GCSL_R5	5										98.08	79.94																																	66.36
	Vpara_GCSL_R56	5								98.5			79.94																																	66.53
	Vpara_GCSL_R57	5								99.89			79.94																																	66.67
	Vpara_GCSL_R59	5								99.79			80.09																																	66.56
	Vpara_GCSL_R6	5										98.08	79.94																																	66.36
	Vpara_GCSL_R60	5								99.46			79.94																																	67.02
	Vpara_GCSL_R62	5								99.14			80.09																																	66.67
	Vpara_GCSL_R63	5										97.77	80.25																																	66.4
	Vpara_GCSL_R7	5										99.25	79.94																																	66.64
	Vpara_GCSL_R74	5										98.08	79.94																																	66.62
	Vpara_GCSL_R77	5										98.4	80.09																																	66.64
	Vpara_GCSL_R8	5										99.25	79.94																																	66.64
	Vpara_GCSL_R86	5								99.25			80.09																																	66.56
	Vpara_GCSL_R88	5										98.08	79.94																																	66.8
	Vpara_GCSL_R99	5										98.3	79.94																																	66.47
	Vpara_GIMxtf283-201212	5										97.98	80.09																																	66.69
	Vpara_GIMxtf381-201306	5										98.08	80.09																																	66.75
	Vpara_GIMxtf40-201307	5										98.19	79.94																																	66.69
	Vpara_GIMxtfL65-201105	5								98.07			79.94																																	66.16
	Vpara_GIMxtfL71-201105	6								98.18			79.94									97.4																								66.6
	Vpara_GIMxtfL83-201105	5								98.18			79.94																																	66.15
	Vpara_GIMxtfL88-201105	5										98.19	79.94																																	66.22
	Vpara_GSJ2016VP009	7										98.08	80.09																																	66.15			100
	Vpara_Gxw_9143	5								98.5			80.09																																	66.56
	Vpara_HA2	7								99.36			79.94																														99.92			66.49			100
	Vpara_HP1	5										98.08	79.78																																	66.64
	Vpara_HS-06-05	5										98.51	79.94																																	66.36
	Vpara_HS-06-05_1	5										98.51	79.94																																	66.36
	Vpara_HS-13-1_1	5										98.4	80.09																																	66.64
	Vpara_HZ02-J7	5								98.5			80.09																																	66.56
	Vpara_HZ11-012	5								98.5			80.09																																	66.56
	Vpara_HZ13-037	5								98.07			79.94																																	66.71
	Vpara_HZ16-044	5								98.5			80.09																																	66.56
	Vpara_HZ17-018	5										97.77	80.25																																	66.4
	Vpara_HZ17-083	5								98.5			80.09																																	66.56
	Vpara_HZ17-125	5								98.07			79.94																																	66.71
	Vpara_HZ17-157	5								98.5			80.09																																	66.56
	Vpara_HZ17-167	5								98.5			80.09																																	66.56
	Vpara_HZ17-180	5								98.5			80.09																																	66.56
	Vpara_HZ17-187	5								98.5			80.09																																	66.56
	Vpara_HZ17-221	5								98.07			79.94																																	66.71
	Vpara_HZ17-381	5								98.5			79.94																																	66.51
	Vpara_HZ17-383	5										98.08	79.94																																	66.64
	Vpara_HZ17-386	5										98.08	79.94																																	66.62
	Vpara_HZ18-116	5								98.07			79.94																																	66.16
	Vpara_Hep-2a-12	5										98.08	79.78																																	66.64
	Vpara_ICDC-VP01797	5								98.07			79.94																																	66.16
	Vpara_ICDC-VP01806	5								98.07			79.94																																	66.16
	Vpara_ICDC-VP01809	5								98.07			79.94																																	66.16
	Vpara_ICDC-VP1329	5								98.29			79.94																																	66.47
	Vpara_IDH02640	5								98.07			79.94																																	66.16
	Vpara_ISF-01-07	5								98.5			80.09																																	66.56
	Vpara_ISF-232-3	8		100		100				99.14			79.94															99.67																		66.56
	Vpara_ISF-238-3	10					99.88		99.88	98.29			80.09																														99.75			66.8			99.88
	Vpara_ISF-25-6	5										99.36	79.94																																	66.51
	Vpara_ISF-29-3	6										98.94	80.09																																	66.56
	Vpara_ISF-54-12	5								98.93			80.09																																	66.47
	Vpara_ISF-77-01	5								98.18			79.94																																	66.56
	Vpara_ISF-94-1	4										98.08	80.09																																	66.2
	Vpara_J-C2-34	5								98.61			79.94																																	66.53
	Vpara_JOA_Lagoon1	5											79.94						93.39																											66.56
	Vpara_JS-8-11-2	5								99.89			79.94																																	66.53
	Vpara_K1275	5								98.29			79.94																																	66.56
	Vpara_K23	5								98.07			79.94																																	66.56
	Vpara_K5030	5									100		79.78																																	66.16
	Vpara_KS17S5-1	5								98.07			80.09																																	66.27
	Vpara_KVp10	5								98.61			80.09																																	66.67
	Vpara_Klin	5								98.07			79.94																																	66.16
	Vpara_LVP1	6								98.07			80																													97.68				66.27
	Vpara_LVP2	5										97.87	79.94																																	66.56
	Vpara_LVP66	5								98.29			79.94																																	66.16
	Vpara_M0605	5								98.5			79.94																																	66.38
	Vpara_M0607	5								98.5			79.94																																	66.31
	Vpara_M0803	8										98.08	79.94											100																		96.41				66.69
	Vpara_M0905	5										98.08	79.94																																	66.69
	Vpara_M1-1	6										97.87	80.09																																	66.62
	Vpara_M2401	5										99.15	79.94																																	66.49
	Vpara_M2415	5								98.18			79.94																																	66.75
	Vpara_MA561	4										97.66	80.09																																	66.69
	Vpara_MAVP-21	4										98.19	79.78																																	66.45
	Vpara_MAVP-25	5										98.08	79.94																																	66.69
	Vpara_MAVP-36	5								98.61			79.94																																	66.69
	Vpara_MAVP-46	5								99.57			79.94																																	66.89
	Vpara_MAVP-50	5								98.61			79.94																																	66.49
	Vpara_MAVP-67	5								98.5			79.94																																	66.6
	Vpara_MAVP-71	5								98.61			79.94																																	66.67
	Vpara_MAVP-99	4								98.29			79.94																																	66.38
	Vpara_MAVP-G	5										97.87	80.09																																	66.49
	Vpara_MAVP-M	5										98.08	79.94																																	66.69
	Vpara_MAVP-Q	4										97.66	80.09																																	66.69
	Vpara_MAVP-R	4										97.66	80.09																																	66.69
	Vpara_MAVP-V	5								98.61			79.94																																	66.69
	Vpara_MAVP398	5										98.51	79.94																																	66.34
	Vpara_MAVP56	4										97.66	80.09																																	66.69
	Vpara_MEVP12	4										97.66	80.09																																	66.69
	Vpara_MEVP14	5								99.46			79.94																																	66.31
	Vpara_MGYG-HGUT-02331	5								98.07			79.94																																	66.49
	Vpara_ML1	5										97.87	79.94																																	66.49
	Vpara_ML5	5								98.07			79.94																																	66.47
	Vpara_MVP1	6								98.18			79.94																																	66.62
	Vpara_MVP10	5								98.29			79.94																																	66.4
	Vpara_MVP3	5								98.39			79.94																																	66.4
	Vpara_MVP4	5								98.39			79.94																																	66.4
	Vpara_MVP6	6								98.18			79.94																																	66.62
	Vpara_NA2	6										97.98	80.09																																	66.62
	Vpara_NA4	5										98.4	79.94																																	66.22
	Vpara_NBRC-12711	5										98.08	80.09																																	66.67
	Vpara_NCKU_CV_CHN	5								98.61			79.94																																	66.49
	Vpara_NCKU_TN_S02	7								98.29			79.94																																	66.34			100
	Vpara_NCTC10884	5										98.51	79.94																																	66.62
	Vpara_NCTC10903	5										98.08	80.09																																	66.6
	Vpara_ND11	6										97.98	80.09																																	66.62
	Vpara_ND18	5										98.08	79.94																																	66.47
	Vpara_NTY-EMS	5								98.39			79.94																																	66.49
	Vpara_NUK7	5								98.07			79.94																																	66.4
	Vpara_NY3547	5										98.62	79.94																																	66.27
	Vpara_PB1937	5										97.87	79.94																																	66.75
	Vpara_PCV08-7	5								98.07			79.94																																	66.47
	Vpara_PH1339	5								98.29			79.94																																	66.42
	Vpara_PH698	14	100				99.75		99.88			98.3	80.09			98.69														100											100		89.22			66.49			100
	Vpara_PMA1095	6								98.07			79.94														100																			66.16
	Vpara_PMA115	5								99.25			79.94																																	66.38
	Vpara_PMA1214	5								98.5			79.94																																	66.6
	Vpara_PMA1414	5								99.03			79.94																																	66.49
	Vpara_PMA215	5								98.5			79.94																																	66.47
	Vpara_PMA3114	5								98.5			79.94																																	66.6
	Vpara_PMA315	5								98.18			79.94																																	66.42
	Vpara_PMA375	5								98.07			79.94																																	66.16
	Vpara_PMA5413	5								99.03			79.94																																	66.49
	Vpara_PMC48	5								98.07			79.94																																	66.16
	Vpara_PMC537	5										98.19	79.94																																	66.67
	Vpara_PSU5579	6								98.29			79.94																																	66.34
	Vpara_Peru-466	5								98.07			79.94																																	66.09
	Vpara_R10B2_71	5								99.03			80.09																																	66.2
	Vpara_R13	5										98.08	79.94																																	66.14
	Vpara_RM-13-3	5								98.18			79.94																																	66.47
	Vpara_RM-14-5	5								99.57			79.94																																	66.36
	Vpara_RM-17-6	5										99.15	79.94																																	66.49
	Vpara_RZM-01	5										97.98	79.94																																	66.49
	Vpara_S001	5								98.5			79.62																																	66.56
	Vpara_S002	4										97.98	79.94																																	66.4
	Vpara_S008	5								98.18			79.94																																	66.16
	Vpara_S010	5								98.18			79.94																																	66.16
	Vpara_S014	5								97.97			79.94																																	66.42
	Vpara_S016	5								98.39			80.09																																	66.56
	Vpara_S017	5										98.3	79.94																																	66.6
	Vpara_S018	5								98.39			80.09																																	66.56
	Vpara_S019	6								97.86			79.94									96.95																								66.56
	Vpara_S020	4										98.51	79.94																																	66.58
	Vpara_S021	4										98.51	79.94																																	66.58
	Vpara_S022	6								98.18			79.94									97.4																								66.6
	Vpara_S023	5										97.87	79.94																																	66.42
	Vpara_S024	5										97.77	80.09																																	66.38
	Vpara_S026	6										97.98	79.94								99.7																									66.67
	Vpara_S027	5											79.94								99.7																									66.67
	Vpara_S028	5								98.07			79.78																																	66.71
	Vpara_S029	5										97.87	79.94																																	66.4
	Vpara_S030	5								98.5			80.09																																	66.56
	Vpara_S031	5								98.5			80.09																																	66.56
	Vpara_S032	6								98.18			79.94									97.4																								66.6
	Vpara_S033	6								98.18			79.94									97.4																								66.6
	Vpara_S034	5								98.18			79.94									97.4																								66.6
	Vpara_S035	6								98.18			79.94									97.4																								66.6
	Vpara_S039	5								98.39			80.09																																	66.6
	Vpara_S040	4										98.08	80.09
	Vpara_S043	4										98.19	79.94																																	66.75
	Vpara_S044	5										97.98	79.94																																	66.62
	Vpara_S046	5								99.36			79.78																																	66.64
	Vpara_S047	5										98.08	79.94																																	66.33
	Vpara_S049	6								98.18			79.94									97.4																								66.6
	Vpara_S052	5								99.79			80.09																																	66.36
	Vpara_S054	5										98.3	80.09																																	66.25
	Vpara_S055	5										98.3	80.09																																	66.25
	Vpara_S056	5										98.3	80.09																																	66.25
	Vpara_S058	5										98.19	79.94																																	66.53
	Vpara_S060	5										98.08	79.94																																	66.36
	Vpara_S061	5								98.07			79.94																																	66.16
	Vpara_S071	4								98.07			79.94																																	66.16
	Vpara_S076	5								98.07			79.94																																	66.16
	Vpara_S079	5								98.07			79.94																																	66.16
	Vpara_S087	5								98.07			79.94																																	66.16
	Vpara_S090	5								98.07			79.94																																	66.16
	Vpara_S091	5								98.07			79.94																																	66.16
	Vpara_S092	5								98.07			79.94																																	66.16
	Vpara_S093	5								98.07			79.94																																	66.16
	Vpara_S096	5								98.29			79.94																																	66.51
	Vpara_S097	5										98.08	79.94																																	66.36
	Vpara_S098	5								99.14			79.94																																	66.94
	Vpara_S105	4										98.19	80.09																																	66.69
	Vpara_S106	5										98.4	80.09																																	66.38
	Vpara_S107-1	5								98.39			79.94																																	66.42
	Vpara_S107	5										98.19	79.94																																	66.45
	Vpara_S108	5										98.4	80.09																																	66.38
	Vpara_S109	4										98.51	79.94																																	66.58
	Vpara_S110	5										97.98	80.09																																	66.6
	Vpara_S113	5										97.98	80.09																																	66.6
	Vpara_S114	5										97.98	80.09																																	66.6
	Vpara_S115	5								97.86			79.78																																	66.75
	Vpara_S116	5										98.08	79.78																																	66.71
	Vpara_S117	5										97.98	79.94																																	66.62
	Vpara_S118	5								98.18			79.94																																	66.62
	Vpara_S119	5										97.98	79.94																																	66.62
	Vpara_S120	5										98.08	79.94																																	66.29
	Vpara_S122	5										98.19	79.94																																	66.51
	Vpara_S124	5										98.51	79.94																																	66.62
	Vpara_S128	5								98.29			79.94																																	66.25
	Vpara_S129	5										99.04	79.94																																	66.14
	Vpara_S130	5										98.3	80.09																																	66.25
	Vpara_S131	5								98.07			79.94																																	66.16
	Vpara_S132	5								98.07			79.94																																	66.71
	Vpara_S133	5								98.07			79.94																																	66.16
	Vpara_S137	5								98.07			79.94																																	66.16
	Vpara_S139	5										97.66	79.94																																	66.4
	Vpara_S140	5										98.19	79.78																																	66.82
	Vpara_S141	3										98.19	80.09
	Vpara_S142	5										98.3	79.94																																	66.29
	Vpara_S144	5										98.19	79.94																																	66.25
	Vpara_S145	6										98.72	79.94						96.55																											66.62
	Vpara_S146	4								98.29			79.94																																	66.38
	Vpara_S147	5								98.5			80.09																																	66.62
	Vpara_S148	4										98.19	80.09																																	66.75
	Vpara_S149	5								98.39			79.94																																	66.4
	Vpara_S152	5								98.07			79.94																																	66.38
	Vpara_S157	5										98.51	79.78																																	66.56
	Vpara_S160	5										98.4	79.94																																	66.36
	Vpara_S162	5										98.19	79.94																																	66.34
	Vpara_S163	5										98.51	80.09																																	66.56
	Vpara_S164	5								98.39			79.94																																	66.36
	Vpara_S165	10					99.75		99.88	98.18			79.94																														99.92			66.4			100
	Vpara_S166	5								98.18			79.94																																	66.47
	Vpara_S167	5										98.3	79.94																																	66.62
	Vpara_S168	4								98.29			79.94																																	66.49
	Vpara_S171	5								98.18			79.94																																	66.29
	Vpara_S172	5										98.08	79.94																																	66.45
	Vpara_S173	4										98.08	80.09																																	66.6
	Vpara_S174	5										98.51	79.94																																	66.62
	Vpara_S175	5								98.07			79.94																																	66.16
	Vpara_S176-10	5										98.19	79.94																																	66.62
	Vpara_S176	5								98.29			79.94																																	66.51
	Vpara_S177	5								98.18			79.94																																	66.16
	Vpara_S178	5										98.51	79.94																																	66.49
	Vpara_S195-7	5								98.18			79.94																																	66.56
	Vpara_S349-10	5										98.19	79.94																																	66.78
	Vpara_S357-21	5										98.19	79.94																																	66.6
	Vpara_S372-5	5								99.46			79.94																																	66.31
	Vpara_S439-9	5								98.18			80.09																																	66.62
	Vpara_S440-7	5								99.46			79.94																																	66.31
	Vpara_S456-5	5										98.19	79.94																																	66.33
	Vpara_S499-7	5										99.25	79.94																																	66.64
	Vpara_SA2D2	5								98.18			80.09																																	66.45
	Vpara_SAB6	5										97.98	80.09																																	66.62
	Vpara_SD2016051	5								98.07			79.94																																	66.71
	Vpara_SD2016062	5										98.08	79.94																																	66.75
	Vpara_SD2016121	5								98.07			79.94																																	66.71
	Vpara_SD2017074	5								98.07			79.94																																	66.71
	Vpara_SD2018053	5								98.5			80.09																																	66.56
	Vpara_SDA1	10					99.75		99.88			98.08	80.09																														99.92			66.62			100
	Vpara_SDA4	5										98.4	80.09																																	66.64
	Vpara_SG176	5								98.82			80.09																																	66.58
	Vpara_SHP2	5										98.4	80.09																																	66.62
	Vpara_SM4	5								98.29			80.09																																	66.8
	Vpara_SNUVpS-1	5										98.08	79.94																																	66.69
	Vpara_ST17P5-S1	6										97.98	80.09																																	66.62
	Vpara_T12739	5										98.08	80.09																																	66.69
	Vpara_T9109	5								98.29			79.94																																	66.67
	Vpara_TAK-145	5								98.93			79.94																																	66.36
	Vpara_TJA114	5										98.4	80.09																																	66.64
	Vpara_TS-8-11-4	5								99.25			80.09																																	66.62
	Vpara_TUMSAT_D06_S3	5								98.29			80.09																																	66.8
	Vpara_TUMSAT_DE2_S2	5										97.98	80.09																																	66.62
	Vpara_TUMSAT_H01_S4	5								98.5			79.94																																	66.49
	Vpara_TUMSAT_H10_S6	5								98.18			79.94																																	66.47
	Vpara_UCM-V493	5										100	80.09																																	66.35
	Vpara_V-22304	2											79.94
	Vpara_V06517	5								98.5			79.94																																	66.58
	Vpara_V1401	5								98.07			79.94																																	66.16
	Vpara_VH3	5										98.08	79.94																																	66.75
	Vpara_VHT1_MFl	5										98.08	80.09																																	66.58
	Vpara_VHT2_MFl	5								98.93			79.94																																	66.56
	Vpara_VIP4-0219	5								98.18			79.94																																	66.36
	Vpara_VIP4-0395	5								98.07			79.94																																	66.16
	Vpara_VIP4-0434	5								98.07			79.94																																	66.71
	Vpara_VIP4-0443	4										97.77	80.09
	Vpara_VIP4-0444	5										98.3	79.94																																	66.38
	Vpara_VIP4-0445	4										97.76	79.94
	Vpara_VIP4-0447	5										98.19	79.94																																	66.69
	Vpara_VN-0028	6										98.08	79.78																													97.47				66.56
	Vpara_VN-0029	6								98.72			79.94						93.39																											66.62
	Vpara_VN-0293	4										98.08	79.94																																	66.64
	Vpara_VN-5003	5										98.19	79.94																																	66.42
	Vpara_VP-NY4	5								98.07			79.94																																	66.16
	Vpara_VP090004	5								98.5			80.09																																	66.56
	Vpara_VP100010	5								98.93			79.94																																	66.36
	Vpara_VP120036	5								98.5			80.09																																	66.56
	Vpara_VP120269	5										97.98	80.09																																	66.42
	Vpara_VP120841	5								98.29			80.09																																	66.56
	Vpara_VP14	4										98.62	79.94																																	66.38
	Vpara_VP140355	5								98.5			80.09																																	66.56
	Vpara_VP140862	5										98.72	79.94																																	66.58
	Vpara_VP160152	5										98.3	80.09																																	66.75
	Vpara_VP160417	5										98.08	79.94																																	66.67
	Vpara_VP160477	5								98.39			79.94																																	66.69
	Vpara_VP160534	5										98.72	80.25																																	66.22
	Vpara_VP160535	5										98.08	80.09																																	66.49
	Vpara_VP160552	5								99.03			79.94																																	66.49
	Vpara_VP160744	5								98.07			79.94																																	66.16
	Vpara_VP160919	5										97.98	79.78																																	66.27
	Vpara_VP160968	5								98.29			79.94																																	66.51
	Vpara_VP161132	5										98.19	79.94																																	66.4
	Vpara_VP161168	5								98.07			79.94																																	66.16
	Vpara_VP161407	5								98.07			79.94																																	66.16
	Vpara_VP161546	5								98.07			79.94																																	66.16
	Vpara_VP161550	5										97.87	79.94																																	66.4
	Vpara_VP161613	5								98.07			79.94																																	66.16
	Vpara_VP161621	5										98.08	80.09																																	66.31
	Vpara_VP161624	6								98.18			79.94									97.4																								66.6
	Vpara_VP161895	5										98.08	79.94																																	66.73
	Vpara_VP161904	4										97.87	80.25																																	66.71
	Vpara_VP161972	5										97.98	80.09																																	66.31
	Vpara_VP162105	5								98.07			79.94																																	66.71
	Vpara_VP162119	5								98.61			80.09																																	66.36
	Vpara_VP162125	5								97.97			80.09																																	66.49
	Vpara_VP162129	5										97.87	79.94																																	66.56
	Vpara_VP170038	5										98.62	79.94																																	66.36
	Vpara_VP170142	4										98.08	79.94																																	66.64
	Vpara_VP170801	5								98.5			80.09																																	66.56
	Vpara_VP180089	5								98.39			79.94																																	66.6
	Vpara_VP180179	6								98.18			79.94									97.4																								66.6
	Vpara_VP180273	5								98.18			79.78																																	66.29
	Vpara_VP180431	5								98.39			79.94																																	66.4
	Vpara_VP180500	4										98.08	80.09																																	66.4
	Vpara_VP180960	5								98.29			79.94																																	66.51
	Vpara_VP2007-007	5								99.46			79.94																																	66.31
	Vpara_VP2007-095	4										97.66	80.09																																	66.69
	Vpara_VP232	5								98.07			79.94																																	66.16
	Vpara_VP250	4								98.07			79.94																																	66.16
	Vpara_VP32	4								97.97			79.94																																	66.49
	Vpara_VP49	5										98.08	80.09																																	66.78
	Vpara_VP766	5								96.89			79.94																																	66.25
	Vpara_VP830010	5								98.5			80.09																																	66.56
	Vpara_VP840119	5										98.08	79.78																																	66.36
	Vpara_VP856	5								98.07			79.94																																	66.71
	Vpara_VP860051	5										98.3	79.94																																	66.6
	Vpara_VP910044	5								98.07			79.94																																	66.16
	Vpara_VPA-67	4										97.55	80.7																																	66.4
	Vpara_VPCR-2009	5								98.07			79.94																																	66.51
	Vpara_VPCR-2010	5								98.5			79.94																																	66.6
	Vpara_VPF-6	5								98.07			79.94																																	66.16
	Vpara_VPTS-2009	5								98.18			79.94																																	66.29
	Vpara_VPTS-2010	4										98.08	79.94
	Vpara_VPTS-2010_2	5								99.03			79.94																																	66.62
	Vpara_Vb0541	12		100		100				98.18			80.09	100										100				99.67														96.17				66.45		100
	Vpara_Vb0544	11		100		100				98.18			80.09	100										100				99.67														96.5				66.45
	Vpara_Vb0551	12		100		100	98.46			98.18			80.09	100														99.67														96.41				66.45			99.88
	Vpara_Vb0568	11		100		100				98.29			80.09	100										99.85				99.67														96.2				66.62
	Vpara_Vb0574	11		100		100						98.08	79.94	100														99.67														96.41				66.62
	Vpara_Vb0575	11		100		100				98.18			80.09	100										100																		96.41				66.45		100
	Vpara_Vb0606	11		100		100				98.18			80.09	100																												96.41				66.45		99.6
	Vpara_Vb0624	7								98.18			80.09	100																																66.45
	Vpara_Vb0744	12		100		100				98.18			80.09	100										100				99.67														96.41				66.45
	Vpara_Vb0755	11		100		100						98.3	79.94	100										100				99.67														96.41				66.4
	Vpara_Vb0786	11		100		100						98.3	79.94	100														99.67			100											96.41				66.4
	Vpara_Vb0788	10		100		100						98.3	79.94	100										100				99.67																		66.4
	Vpara_Vb0825	13					99.75		99.76	98.29			79.94												100																	99.37	99.83			66.69			100
	Vpara_Vb0829	8		100		100						98.3	79.94	100																																66.4
	Vpara_Vb0833	9		100		100						98.3	79.94	100														99.67																		66.4
	Vpara_Vb0849	13					99.75		99.76	98.29			79.94												100																	99.37	99.83			66.69			100
	Vpara_Vb0880	12		100		100			99.88	98.18			80.09	100										99.85																		96.41				66.45
	Vpara_Vb0884	13		100		100	99.03					98.3	79.94	100										100				99.67														96.41				66.49			100
	Vpara_Vb0890	13		100		100	98.47			98.18			80.09	100														99.67			99.78															66.45		100
	Vpara_Vb0894	11		100		100						98.3	79.94	100														99.67																		66.49			100
	Vpara_Vb0909	11		100		100				98.18			80.09	100														99.67								99.66								99.87		66.45
	Vpara_Vb0915	9								98.39			79.94																						100											66.36			100
	Vpara_Vb0919	12		100		100			99.76	98.18			80.09	100														99.67														97.23				66.45			99.88
	Vpara_Vb1034	12		100		100	99.75			98.18			80.09	100									100					99.77														99.37				66.45
	Vpara_Vb1056	9		100		100				98.18			80.09	100														99.77																		66.45
	Vpara_Vb1081	16		100		100				98.18			80.09	100											100			99.67			99.78											99.37	99.75			66.45		100	99.88
	Vpara_Vb1152	10		100		100				98.18			80.09	100														99.67												100						66.45
	Vpara_Vb1207	15					99.88		99.88	99.46			79.94										100		100																	98.89	99.75			66.73			99.88
	Vpara_Vb1212	9				100				98.18			80.09	100														99.67																		66.45		100
	Vpara_Vb1214	9		100		100				98.18			80.09	100														99.67																		66.45
	Vpara_Vb1218	9		100		100				98.18			80.09	100														99.67																		66.45
	Vpara_Vb1382	14					99.75		99.88	99.46			79.94												100																	99.37	99.83			66.73			100
	Vpara_Vb1839	10		100	100	100				98.18			80.09	100										100																						66.45
	Vpara_Vb1910	11		100		100						98.3	79.94	100										100																		96.41				66.4		99.72
	Vpara_Vb2004	10				100			100	98.18			80.09	100																												96.41				66.45		100
	Vpara_Vb2110	10		99.64		100	99.75			98.18			80.09	100																												96.41				66.45
	Vpara_Vb2153	11					99.88		99.88			97.98	79.94																														99.75			66.47			99.88
	Vpara_Vb2188	8										97.98	79.94																														99.92			66.49			100
	Vpara_Vb2206	8				100				98.18			80.09	100										99.83																						66.45
	Vpara_Vb2225	12					99.88		99,88;99,88	98.39			79.94																														99.75			66.36			99.88
	Vpara_Vb2511	14					99.88		99.88	99.46			79.94											100																		96.41	99.75			66.73			99.88
	Vpara_Vp133	11					99.75		99.88	98.39			79.94										100																			98.31				66.49			100
	Vpara_Vp23	5								98.39			79.94																																	66.49
	Vpara_Vp230	5								98.18			79.94																																	66.47
	Vpara_Vp294	5										98.62	79.78																																	66.56
	Vpara_Vp296	5										97.98	79.94																																	66.51
	Vpara_Vp336	5										98.08	79.94																																	66.27
	Vpara_Vp37	5										98.08	79.94																																	66.09
	Vpara_Vp47	5										98.08	79.94																																	66.56
	Vpara_Vp5	5								97.86			80.09																																	66.56
	Vpara_Vp9	5										98.08	79.94																																	66.62
	Vpara_W501	5								98.29			79.94																																	66.75
	Vpara_WC15	5										98.08	79.94																																	66.69
	Vpara_WS	5										98.08	79.94																																	66.49
	Vpara_ump001v	5										98.19	78.99																																	66.64
	Vpara_v110	16		100				99.39				97.87	80.09											99.85						98.85			99.53				99.37					95.81			100	66.45	100	99.88	100
	Vpara_v70	5										98.08	79.94																																	66.51
	Vpara_xtf19	5								98.5			79.94																																	66.75
	Vpara_xtf22	5										98.3	79.94																																	66.45
	Vpara_xtf27	5								98.39			79.94																																	66.67
	Vpara_4301	8										98.08	79.94										100																			96.41				66.69
	Vpara_4302	5								98.61			79.94																																	66.49
	Vpara_4303	5										97.98	80.09																																	66.62
	Average number of ARGs	5.24543
	Sstdev of number of ARGs	1.53959
			AAC(3)-IV	AAC(6')-IIa	AAC(6')-Ib9	ANT(2'')-Ia	APH(3'')-Ib	APH(3')-Ia	APH(6)-Id	CARB-21	CARB-22	CARB-23	CRP	CTX-M-14	CTX-M-15	EreA	MCR-1	NDM-1	QnrC	QnrD1	QnrS2	QnrS5	QnrVC1	QnrVC5	QnrVC6	TEM-1	TEM-116	VEB-1	aadA16	aadA2	arr-2	arr-3	catB11	catB9	catIII	determinant_of_bleomycin_resistance	dfrA1	dfrA16	dfrA23	dfrA27	dfrA32	dfrA6	floR	mphA	mphE	msbA	msrE	sul1	sul2
	Average Nucleotide identity (%)		100	99.988	100	100	99.6359	99.1843	99.8674	98.3967	100	98.1961	79.9747	100	100	98.69	100	100	95.888	100	99.76	97.3464	100	99.9674	100	99.88	100	99.6787	99.64	99.6167	99.8533	100	99.53	74.48	100	99.83	99.37	100	100	100	100	97.3247	99.16	99.87	100	66.4937	100	99.9273	99.9692
	Stdev on Nucleotide identity (%)		NA*	0.0657267	NA*	0	0.4161	0.128693	0.0550598	0.471525	0	0.304802	0.0992456	0	NA*	NA*	NA*	0	1.31988	0	0.134164	0.138005	0	0.0650506	0	NA*	NA*	0.0288104	NA*	0.663953	0.127017	NA*	NA*	0.08	NA*	0.240416	NA*	NA*	NA*	0	NA*	1.20149	2.65173	NA*	NA*	0.192451	NA*	0.139506	0.0530831
	Number of positive isolates		1	30	1	32	22	7	20	570	2	461	1039	32	1	1	1	2	10	7	5	11	3	19	6	1	1	23	1	3	3	1	1	4	1	2	1	1	1	2	1	42	16	1	1	1039	1	11	39
	Percentage of positive isolates		0.0962464	2.88739	0.0962464	3.07988	2.11742	0.673725	1.92493	54.8604	0.192493	44.3696	100	3.07988	0.0962464	0.0962464	0.0962464	0.192493	0.962464	0.673725	0.481232	1.05871	0.288739	1.82868	0.577478	0.0962464	0.0962464	2.21367	0.0962464	0.288739	0.288739	0.0962464	0.0962464	0.384986	0.0962464	0.192493	0.0962464	0.0962464	0.0962464	0.192493	0.0962464	4.04235	1.53994	0.0962464	0.0962464	100	0.0962464	1.05871	3.75361
[truncated: 8 more columns]

## Sheet: Supplement 5
	S5 - Identification of V. parahaemolyticus-associated virulence factors within the subsampled V. parahaemolyticus genomes. New strains are indicated in blue, virulence factors of interest are highlighted in green.
		Total number of ARGs	VP1027 NC 004605 (VP1027) type VI secretion system tube protein Hcp [Vibrio parahaemolyticus RIMD 2210633]	VP1385 NC 004603 (VP1385) peptidoglycan DD-metalloendopeptidase family protein [Vibrio parahaemolyticus RIMD 2210633]	VP1387 NC 004603,1 (VP1385) tandem large repeat [Vibrio parahaemolyticus RIMD 2210633]	VP1388 NC 004603 (VP1388) hypothetical protein [Vibrio parahaemolyticus RIMD 2210633]	VP1389 NC 004603 (VP1389) hypothetical protein [Vibrio parahaemolyticus RIMD 2210633]	VP1390 NC 004603 (VP1390) OmpA family protein [Vibrio parahaemolyticus RIMD 2210633]	VP1391 NC 004603 (VP1391) sigma-54-dependent Fis family transcriptional regulator [Vibrio parahaemolyticus RIMD 2210633]	VP1392 NC 004603 (VP1392) type VI secretion system ATPase TssH [Vibrio parahaemolyticus RIMD 2210633]	VP1393 NC 004603 (VP1393) Hcp family type VI secretion system effector [Vibrio parahaemolyticus RIMD 2210633]	VP1394 NC 004603 (VP1394) type VI secretion system tip protein VgrG [Vibrio parahaemolyticus RIMD 2210633]	VP1395 NC 004603 (VP1395) hypothetical protein [Vibrio parahaemolyticus RIMD 2210633]	VP1398 NC 004603 (VP1398) DUF2169 domain-containing protein [Vibrio parahaemolyticus RIMD 2210633]	VP1399 NC 004603 (VP1399) hypothetical protein [Vibrio parahaemolyticus RIMD 2210633]	VP1400 NC 004603 (VP1400) protein kinase family protein [Vibrio parahaemolyticus RIMD 2210633]	VP1402 NC 004603 (VP1402) type VI secretion system contractile sheath small subunit [Vibrio parahaemolyticus RIMD 2210633]	VP1403 NC 004603 (VP1403) type VI secretion system contractile sheath large subunit [Vibrio parahaemolyticus RIMD 2210633]	VP1407 NC 004603 (VP1407) Lrp/AsnC family transcriptional regulator [Vibrio parahaemolyticus RIMD 2210633]	VP1409 NC 004603 (VP1409) type VI secretion system ImpA family N-terminal domain-containing protein [Vibrio parahaemolyticus RIMD 2210633]	VP1410 NC 004603 (VP1410) hypothetical protein [Vibrio parahaemolyticus RIMD 2210633]	VP1411 NC 004603 (VP1411) FHA domain-containing protein [Vibrio parahaemolyticus RIMD 2210633]	VP1415 NC 004603 (VP1415) DUF4150 domain-containing protein [Vibrio parahaemolyticus RIMD 2210633]	VP1416 NC 004603 (VP1416) hypothetical protein [Vibrio parahaemolyticus RIMD 2210633]	VP1417 NC 004603 (VP1417) hypothetical protein [Vibrio parahaemolyticus RIMD 2210633]	VP1418 NC 004603 (VP1418) hypothetical protein [Vibrio parahaemolyticus RIMD 2210633]	VP1419 NC 004603 (VP1419) hypothetical protein [Vibrio parahaemolyticus RIMD 2210633]	VP1420 NC 004603 (VP1420) hypothetical protein [Vibrio parahaemolyticus RIMD 2210633]	VP1611 VFG045345(gb|NP 797990) (VP1611) multivalent adhesion molecule MAM7 [MAM7 (VF0512)] [Vibrio parahaemolyticus RIMD 2210633]	VPA0450 VFG007183(gb|NP 799960) (VPA0450) type III secretion system effector [T3SS1 (VF0408)] [Vibrio parahaemolyticus RIMD 2210633]	VPA1025 NC 004605 (VPA1025) AAR domain-containing protein [Vibrio parahaemolyticus RIMD 2210633]	VPA1037 NC 004605 (VPA1037) protein phosphatase 2C domain-containing protein [Vibrio parahaemolyticus RIMD 2210633]	VPA1044 NC 004605 (VPA1044) Serine/threonine-protein kinase [Vibrio parahaemolyticus RIMD 2210633]	VPA1045 NC 004605 (VPA1045) response regulator [Vibrio parahaemolyticus RIMD 2210633]	VPA1046 NC 004605 (VPA1046) hypothetical protein [Vibrio parahaemolyticus RIMD 2210633]	VPA1331 VFG007184(gb|NP 800841) (VPA1331) type III secretion system effector and immunogenic protein OspC2 [T3SS2 (VF0409)] [Vibrio parahaemolyticus RIMD 2210633]	VPA1337 VFG044466(gb|NP 800847) (VPA1337) putative type III secretion system protein [T3SS2 (VF0409)] [Vibrio parahaemolyticus RIMD 2210633]	VPA1340 VFG044467(gb|NP 800850) (VPA1340) putative type III secretion system protein [T3SS2 (VF0409)] [Vibrio parahaemolyticus RIMD 2210633]	VPA1350 VFG044468(gb|NP 800860) (VPA1350) putative type III secretion system protein [T3SS2 (VF0409)] [Vibrio parahaemolyticus RIMD 2210633]	VPA1351 VFG044469(gb|NP 800861) (VPA1351) putative type III secretion system protein [T3SS2 (VF0409)] [Vibrio parahaemolyticus RIMD 2210633]	VPA1352 VFG044470(gb|NP 800862) (VPA1352) putative type III secretion system protein [T3SS2 (VF0409)] [Vibrio parahaemolyticus RIMD 2210633]	VPA1353 VFG041910(gb|NP 800863) (VPA1353) type III secretion system outer membrane protein [T3SS2 (VF0409)] [Vibrio parahaemolyticus RIMD 2210633]	VPA1363 VFG041906(gb|NP 800873) (VPA1363) type III secretion system chaperone [T3SS2 (VF0409)] [Vibrio parahaemolyticus RIMD 2210633]	VPA1365 VFG041907(gi:28901220) (VPA1365) putative two-component response regulator [T3SS2 (VF0409)] [Vibrio parahaemolyticus RIMD 2210633]	VPA1380 VFG007195(gi:28901235) (VPA1380) putative OspB protein [T3SS2 (CVF273)] [Vibrio parahaemolyticus RIMD 2210633]	VP RS16145 NC 004605 (VP RS16145) PhoX family phosphatase [Vibrio parahaemolyticus RIMD 2210633]	cheA VFG007558(gi:28899003) (cheA) chemotaxis protein CheA [Flagella (CVF281)] [Vibrio parahaemolyticus RIMD 2210633]	cheB VFG007552(gi:28899002) (cheB) chemotaxis-specific methylesterase [Flagella (CVF281)] [Vibrio parahaemolyticus RIMD 2210633]	cheR VFG007366(gi:28897548) (cheR) chemotaxis methyltransferase CheR [Flagella (CVF281)] [Vibrio parahaemolyticus RIMD 2210633]
	Reference_Vibrio-parahaemolyticus-RIMD-2210633_RIMD-2210633	291	100	100	100	100	100	100	100	100	100	100	100	100	100	100	100	100	100	100	100	100	100	100	100	100	100	100	100	100	100	100	100	100	100	100	100	100	100	100	100	100	100	100	100	100	100	100	100
	Vpara_001-15	266	99.79	98.67	98.62	99.37	87.15	98.04	98.47	96.75	99.42	98.61	99.79	99.3	98.73	99.55	99.8	99.73	99.78	99	98.83	99.27						91.94	98.15	99.4	99.31	98.99	99.39	99.09	95.54				68.97					68.49		98.97	98.84	99.37	99.88
	Vpara_04-2192	238	99.79																										98.41	98.73	99.31	98.48	99.11	99.28	99.11				68.13					67.96		98.82	99.02	98.92	99.88
	Vpara_04-2548_100	250	100	98.77	98.72				96.86	98.73	99.81	98.7	99.79	99.6	99.15	99.35	99.41	99,73;67,77	99.78	99.15	99.83	99.34						92,10;93,54	98.34	99.2	99.66	99.37	99.39	98.96	98.21											99.12	99.06	98.92	99.28
	Vpara_04-2550	267	99.38	98.36	98.77	99.49	87.33	98.26	98.96	98.8	99.81	98.61	99.59	99.6	98.84	99.25	100	99.53	99.78	99.85	99.5	99.34					99.47	95.29	98.79	99.06	98.97	98.73	99.35	99.02	97.32				68.76							98.38	99.33	99.46	99.28
	Vpara_04-2551	290	100	100	99.97	100	100	100	100	100	100	100	100	100	100	100	100	100	100	100	100	100	100	100	100	99.77	100	100	100	100	100	100	100	100	100	100	100	100	100	100	100	100	100	100	100	100	100	100	100
	Vpara_05-4792	266	99.79	98.77	98.8				97.73	96.72	99.81	99.04	99.79	99.3	98.62	98.95	99.8	99.8	99.78	99.23	99.5	99.34				94.94	98.24	95.71	98.38	98.66	99.31	98.99	99.11	99.35	99.7				69.17					67.96		99.12	99.02	98.83	99.76
	Vpara_06-043	249	99.79	98.56	97.2				97.6	98.58	99.42	98,80;69,19	98.97	99.09	98.52	99	99.61	99.66	99.78	99.61	99.17	99.28						95,31;92,56	98.19	98.86	98.97	98.61	99.16	99.61	99.11											98.53	99.19	98.92	99.28
	Vpara_07-2965	254	99.79																										98.19	99.13	98.28	99.11	99.16	98.96	100	99.51	99.64	99.2	96.02	99.9	100	99.63	97.59	99.8	99.78	98.97	98.27	99.19	99.76
	Vpara_08-0278	255	99.58																										98.38	99.13	99.31	98.73	96.83	99.15	97.92	99.75	100	99.6	96.02	99.8	100	99.63	100	100	99.89	98.62	98.31	98.74	99.4
	Vpara_09-3216_100	263	99.58	98.77	97.79				97.85	98.58	99.42	98.7	99.79	99.3	98.73	99.55	99.8	99.39	99.78	99.38	99.17	99.41						92.36	98.23	99.06	98.62	98.73	98.93	99.41	100				69.18					67.96		98.82		98.65	99.16
	Vpara_09-3217	240	99.79																										98.15	98.73	99,31;72,83	98.61	99.44	99.02	98.81				69.18					67.64		99.02	99.42	99.01	99.4
	Vpara_09-4661	265	99.79	98.67	97.9	99.37	87.15	98.04	98.47	96.75	99.42	98.61	99.79	99.3	98.73	99.55	99.8	99.73	99.78	99	98.83	99.27						91.94	98.15	99.4	99.31	98.99	99.39	99.09	99.7				68.97					68.49		98.97	98.84	99.37	99.88
	Vpara_09-4681	266	99.38	98.77	99.23	99.83	99.91	99.56	96.81	97.64	99.81	98.8	98.77	99.19	98.52	99.15	99.61	99.53	99.78	99.38	99.5	98.88						90.66	98.23	98.86	99.31	99.37	98.88	99.35	97.62				68.54					67.96		98.87	98.79	98.83	99.4
	Vpara_095357	225	99.58																										98.75	98.93	99.31	99.49	99.3	99.15	99.7											99.17	99.11	99.01	99.76
	Vpara_10-4242	264	99.58	98.77	98.38				97.85	98.58	99.42	98.7	99.79	99.3	98.73	99.55	99.8	99.39	99.78	99.38	99.17	99.41						92.36	98.23	99.06	98.62	98.73	98.93	99.41	100				69.18					67.96		98.82	98.79	98.65	99.16
	Vpara_10-4244	265	99.79	99.08	98.8				98.22	96.18	99.42	98.75	99.59	99.5	98.73	99.45	99.61	99.46	99.78	99.54	99	99.54				94.71	98.24	94.89	98.23	99	99.31	99.24	99.16	98.89	100				69.39					67.96		97.89	98.79	99.28	99.4
	Vpara_10-4251	291	100	100	99.98	100	100	100	100	100	100	100	100	100	100	100	100	100	100	100	100	100	100	100	100	100	100	100	99.96	100	100	100	100	100	100	100	100	100	99.85	100	100	100	100	100	100	100	100	100	100
	Vpara_10-4255	240	99.79																										98.15	98.73	72,83;99,31	98.61	99.44	99.02	98.81				69.18					67.64		99.07	99.37	99.01	99.4
	Vpara_10-4287	262	99.79	98.56	98.38				97.85	98.58	99.42	98.7	99.79	99.3	98.73	99.55	99.8	99.53	99.56	98.92	99	99.41						96,44;91,11	98.79	99	98.97	99.37	98.93	98.89	99.11				68.76					67.96		99.22	99.06	98.74	99.4
	Vpara_10-7205	265	99.79	98.67	98.8	99.37	87.15	98.04	98.47	96.75	99.42	98.61	99.79	99.3	98.73	99.55	99.8	99.73	99.78	99	98.83	99.27						91.94	98.15	99.4	99.31	98.99	99.39	99.09	99.7				68.97					68.49		98.97	98.84	99.37	99.88
	Vpara_100136	280	99.79	98.56	98.55				93.6	97.68	99.81	98.7	100	99.4	99.47	98.95	99.21	99.66	99.78	99.31	99.17	99.14						95.54	98.49	98.73	99.31	97.97	98.97	99.02	98.81	99.51	99.64	99.2	96.02	99.9	100	99.63	97.94	100	99.78	98.92	98.79	99.1	99.52
	Vpara_100154	280	99.79	98.56	98.79				93.6	97.68	99.81	98.7	100	99.4	99.47	99	99.21	99.66	99.78	99.31	99.17	99.14						95.54	98.49	98.73	99.31	97.97	98.97	99.15	99.7	99.51	99.64	99.2	96.02	99.9	100	99.63	97.94	100	99.78	98.92	98.75	99.19	99.52
	Vpara_10290	263	99.58	98.77	97.3				97.85	98.58	99.42	98.7	99.79	99.3	98.73	99.55	99.8	99.39	99.78	99.38	99.17	99.41						92.36	98.23	99.06	98.62	98.73	98.93	99.41	100				69.18							98.82	98.79	98.65	99.16
	Vpara_1168-13	239	99.58																										98.34	98.73	99.66	98.61	98.93	98.63	99.11				68.96					67.96		98.97	98.43	99.01	100
	Vpara_12-009A1335	252	99.38	99.18	99.46	99.09	87.51	98.15	98.35	96.12	99.81	68,50;98,65	99.18	99.3	99.26	99.05	99.8	99.66	99.78	99.69	99.5	99,17;98,95						93.61	98.41	99.06	98.97	98.73	99.07	99.41	99.41											99.02	98.87	99.01	99.4
	Vpara_12-297B	254	99.38	99.18	99.47	99.09	87.51	98.15	98.35	96.12	99.81	68,50;98,65	99.18	99.3	99.26	99.05	99.8	99.66	99.78	99.69	99.5	99.14						93.61	98.41	99.06	98.97	98.73	99.07	99.41	99.41											99.02	98.79	99.01	99.4
	Vpara_1202-11	291	100	100	99.98	100	100	100	100	100	100	100	100	100	100	100	100	100	100	100	100	100	100	100	100	100	100	100	100	100	100	100	100	100	100	100	100	100	100	100	100	100	100	100	100	100	100	100	100
	Vpara_12315	265	99.58	98.77	98.88				97.85	98.58	99.42	98.7	99.79	99.3	98.73	99.55	99.8	99.39	99.78	99.38	99.17	99.41						92.36	98.23	99.06	98.62	98.73	98.93	99.41	100				69.18					67.96		98.82	98.79	98.65	99.16
	Vpara_13-028A2	224	100																										98.64	99.2	98.62	98.86	99.63	99.28	98.81											98.38	99.19	99.01	99.4
	Vpara_13-306D4	249	99.79	98.56	98.96				97.91	98.02	99.61	98.7	99.38	99.3	98.73	99.55	99.8	99.53	99.78	98.84	99	99.41						96,75;96,84	98.79	99.53	99.31	99.37	98.93	98.89	99.11											99.12	99.37	99.1	99.28
	Vpara_146-15	265	99.58	98.77	97.3				97.85	98.58	99.42	98.7	99.79	99.3	98.73	99.55	99.8	99.39	99.78	99.38	99.17	99.41						92.36	98.23	99.06	98.62	98.73	98.93	99.41	100				69.18					67.96		98.82	98.79	98.65	99.16
	Vpara_16-B3PA-006	253	99.38	98.56	98.79	97.89	98.58	98.54	98.53	97.75	99.81	98.89	99.79	99.5	98.84	98.95	99.21	99.53	99.56	99.54	99.5	99.27					98.59	94.47	98.49	98.93	97.59	99.24	98.88	99.09	100											98.82	99.06	99.28	99.76
	Vpara_16-VB00179	224	99.38																										98.23	99.33	98,62;72,83	98.61	98.97	99.48	100											98.62	99.11	98.83	99.64
	Vpara_16-VB00184	223	99.58																										98.41	98.8	99.31	99.37	99.07	98.7	99.7											98.53	99.15	98.92	99.4
	Vpara_16-VB00204	250	99.38																										98.53	98.59	99.31	98.86	99.16	98.44	97.32	98.78	98.19	98.8	94.5	98.71	99.76	99.26	91.03	97.95	96.4	99.36	99.06	98.92	99.28
	Vpara_160807	251	99.79	98.77	97.41				95.28	96.5	99.81	98.85	99.59	99.8	99.47	99.25	99.8	67,59;99,46	99.78	99.46	99.17	99.34					99.3	95.91	98.45	98.93	99.31	98.73	98.83	99.09	99.7											98.77	98.66	98.56	99.16
	Vpara_16763	239	99.79																										98.41	99.13	98.28	98.35	98.79	98.89	97.92				69.17					68.61		98.87	98.7	99.19	99.64
	Vpara_1682	224	99.79																										98.08	99.2	98.62	99.37	98.55	99.22	100											99.22	98.57	98.74	99.52
	Vpara_17-VB00127	225	99.79															66.93											99.21	98.46	99.31	98.73	99.39	99.02	100											98.53	98.7	99.01	99.52
	Vpara_17-VB00129	225	99.79															66.93											99.21	98.46	99.31	98.73	99.39	99.02	100											98.53	98.7	99.01	99.52
	Vpara_17-VB00146	224	99.38																										98.11	98.86	99,31;72,83	98.61	99.07	99.15	97.92											97.94	98.52	98.83	99.64
	Vpara_17-VB00161	249	99.17	98.67	99.21				95.28	97.38	99.61	98.56	99.59	99.09	99.05	99.45	99.61	99.73	99.78	99.46	99	99.47						91,08;92,19	98.68	98.8	99.31	98.48	98.74	98.11	99.41											97.89	99.06	99.19	99.76
	Vpara_17-VB00208	225	99.38																										98.11	98.86	99,31;72,83	98.61	99.07	99.15	97.92											97.94	98.52	98.83	99.88
	Vpara_17-VB00250	224	99.38																										98.56	99.26	99,31;72,45	97.99	99.16	99.09	100											99.12	99.06	98.92	100
	Vpara_17-VB00319	224	99.38																										98.26	99.33	98,62;72,83	98.61	98.97	99.48	100											98.62	99.11	98.83	99.64
	Vpara_17-VB00330	224	99.38																										98.26	99.33	98,62;72,83	98.61	98.97	99.48	100											98.62	99.11	98.83	99.64
	Vpara_17-VB00358	225	99.38																										98.11	98.86	99,31;72,83	98.61	99.07	99.15	97.92											97.94	98.52	98.83	99.64
	Vpara_17-VB00364	224	99.58																										98.94	99.2	99.31	99.24	99.39	99.15	99.7											98.62	98.88	99.19	99.76
	Vpara_17-VB00366	225	99.38																										98.11	98.86	99,31;72,83	98.61	99.07	99.15	97.92											97.94	98.52	98.83	99.88
	Vpara_1833-14	264	100	99.59	98.25				99.14	98.09	99.61	98.61	99.59	99.6	98.84	99.05	99.61	99.59	99.78	99.85	99.33	99.08						91.7	98.38	98.86	98.62	99.49	99.35	99.48	99.7				69.18					67.96		98.38	98.75	98.38	99.4
	Vpara_1911C	225	99.38																										98.3	99.26	72,45;99,31	97.99	98.83	98.83	100											99.22	98.52	99.19	99.4
	Vpara_20-082E4	252	99.58	99.39	97.21				96.14	97.23	99.61	68,56;98,56;68,83	99.79	99.8	98.94	99.1	99.41	99.86	99.78	99.46	99.5	99.08						92.57	98.64	99.53	99.31	98.73	98.69	99.15	100											99.22	99.06	98.92	99.76
	Vpara_2010V-1106	263	99.58	98.77	97.3				97.85	98.58	99.42	98.7	99.79	99.3	98.73	99.55	99.8	99.39	99.78	99.38	99.17	99.41						92.36	98.23	99.06	98.62	98.73	98.93	99.41	100				69.18							98.82	98.79	98.65	99.16
	Vpara_2012AW-0154	265	99.17	98.36	97.07	99.43	87.33	98.26	98.96	98.8	99.81	98.61	99.59	99.6	98.84	99.2	99.41	99.86	100	99.61	99.5	99.34					99.47	95.29	98.79	99.13	98.97	98.73	99.35	99.02	97.32											98.38	99.33	99.46	99.4
	Vpara_2012AW-0224	224	99.79																										98.49	98.93	99.31	99.37	98.69	99.61	99.7											98.58	98.48	99.19	100
	Vpara_2012AW-0353	253	99.17	98.36	97.06	99.43	87.33	98.26	98.96	98.8	99.81	98.56	99.59	99.6	98.84	99.2	99.41	99.86	100	99.61	99.5	99.34					99.47	95.29	98.79	99.13	98.97	98.73	99.35	99.02	97.32											98.38	99.33	99.46	99.4
	Vpara_2012V-1116	263	99.58	98.67	97.43				95.34	98.88	99.42	98.51	99.79	99.4	98.94	98.95	99.41	99.8	99.78	99.46	99.17	99.54						91,08;92,41	98.68	98.73	99.66	98.61	98.93	98.63	99.11				68.96							98.77	98.43	99.01	100
	Vpara_2012V-1165	237	99.58																										98.45	98.86	99.31	99.37	99.02	98.76	99.41				68.33							98.58	99.02	99.1	99.52
	Vpara_20130629002S01	255	99.38	99.18	98.11	99.09	87.51	98.15	98.35	96.12	99.81	98,65;68,50	99.18	99.3	99.26	99.05	99.8	99.66	99.78	99.69	99.5	99.14						93.61	98.41	99.06	98.97	98.73	99.07	99.41	99.41											99.02	98.79	99.01	99.4
	Vpara_2013V-1136	266	99.58	98.26	97.34				97.72	98.88	99.81	98.56	100	99.7	99.26	99.15	99.61	99.53	99.78	99.46	99	99.41	99.23	99.66	97.46	98.63	98.24	95.91	98.64	99.13	98.62	99.37	99.35	99.35	99.41				68.33							97.79	98.97	99.01	99.76
	Vpara_2013V-1174	263	99.58	98.67	97.43				95.34	98.88	99.42	98.51	99.79	99.4	98.94	98.95	99.41	99.8	99.78	99.46	99.17	99.54						91,08;92,41	98.68	98.73	99.66	98.61	98.93	98.63	99.11				68.96							98.77	98.43	99.01	100
	Vpara_2013V-1176	240	99.79																										98.56	99	99.31	99.24	99.3	98.7	100				69.18							98.67	98.93	99.1	100
	Vpara_2013V-1220	225	99.79																										98.72	99.06	99.66	98.99	99.25	99.28	99.7											98.82	98.48	98.83	100
	Vpara_2013V-1244	249	99.79	98.56	97.16				92.64	98.54	99.42	98.51	99.38	99.19	98.84	99.3	99.41	99.59	99.78	99.46	99.17	98.75						93.11	98.38	99.13	99.66	98.73	99.21	99.09	97.62											99.12	99.19	98.92	99.64
	Vpara_20140624012-1	258	99.79	98.46	97.33				92.64	96.89	99.81	98.99	99.18	99.5	98.94	99.15	100	99.59	99.78	99.15	99.17	99.27	98.94	98.32	97.46	99.31	97.53	97.14	98.68	99.26	98.62	98.23	99.35	99.09	98.51											99.12	99.15	99.37	98.91
	Vpara_20140722001-1	258	99.79	98.46	97.32				92.64	96.89	99.81	69,27;98,99	99.18	99.5	98.94	99.15	100	99.59	99.78	99.15	99.17	99.27	98.94	98.32	97.46	99.31	97.53	97.14	98.68	99.26	98.97	98.23	99.35	99.02	98.51											99.12	99.15	99.37	98.91
	Vpara_20140829008-1	258	99.79	98.46	97.33				92.64	96.89	99.81	69,26;98,99	99.18	99.5	98.94	99.15	100	99.59	99.78	99.15	99.17	99.21	98.94	98.32	97.46	99.31	97.53	97.14	98.68	99.26	98.97	98.23	99.35	99.09	98.51											99.12	99.15	99.37	98.91
	Vpara_20151116002-3	255	99.38	99.18	98.11	99.09	87.51	98.15	98.35	96.12	99.81	98,65;68,50	99.18	99.3	99.26	99.05	99.8	99.66	99.78	99.69	99.5	99.14						93.61	98.41	99.06	98.97	98.73	99.07	99.41	99.41											99.02	98.79	99.01	99.4
	Vpara_20160303005-1	252	99.38	98.97	97.16				99.08	97.31	99.61	68,96;98,65	99.18	99.5	99.26	98.95	99.41	99.66	100	99.61	99.5	98.82						93.2	98.3	99.13	98.97	99.24	98.65	99.54	100											99.26	98.97	99.19	99.52
	Vpara_20521	224	99.79																										98.64	99.2	99.31	99.49	98.55	99.09	99.41											98.67	98.84	98.47	99.28
	Vpara_20528	223	99.58																										98.79	98.93	98.97	98.61	98.51	99.28	99.11											98.97	97.6	98.65	99.28
	Vpara_20535	237	99.58																										98.79	99.26	99.31	99.11	99.3	98.83	99.7				69.6					67.64		99.12	99.15	99.1	99.4
	Vpara_20538	279	100	98.67	99.1	99.6	87.15	98.41	98.28	98.02	99.81	98.51	99.79	99.5	99.47	99.05	99.41	99.73	99.56	99.15	99.17	99.34						91,00;96,35	98.53	98.8	98.97	99.37	99.35	98.57	99.7	99.75	100	99.6	96.02	99.8	100	99.63	100	100	99.89	99.26	98.66	98.92	99.52
	Vpara_20542	250	100																										98.49	99.06	99.66	99.11	99.21	98.83	99.41	99.02	99.64	99.2	94.5	99.7	99.52	99.63	97.94	100	99.89	99.17	99.73	99.37	99.16
	Vpara_20545	224	99.58																										98.41	99.33	98.97	98.86	99.11	99.15	99.7											98.82	98.84	99.1	99.4
	Vpara_20556	252	99.58																										98.23	99.06	98.97	99.11	99.44	99.02	98.51	99.51	100	99.2	96.02	99.9	100	99.5	100	100	99.89	98.48	99.37	98.74	99.4
	Vpara_20564	282	99.79	98.97	99.14				94.11	98.43	99.61	98.51	99.59	98.99	98.94	98.85	99.61	99.66	99.78	99.85	99	99.21	99.95	99.83	99.64	99.54	99.82	95.09	98.49	99.2	98.97	99.24	98.06	99.41	99.7	99.51	100	99.2	96.02	99.9	100	99.5	100	100	99.89	98.97	99.02	99.1	99.88
	Vpara_20565	251	99.79																										98.26	99.06	98.97	99.11	99.35	98.89	99.7	99.51	99.64	99.2	96.02	99.9	100	99.63	97.94	100	99.78	98.62	98.75	98.74	99.4
	Vpara_20566	267	99.17	98.36	98.97				96.06	97.49	99.81	98.65	100	99.6	99.15	99.25	99.41	99.66	99.78	99.15	99.33	99.14	99.55	99.66	99.82	99.54	100	96.73	98.45	98.59	99.31	98.61	99.07	99.54	100				69.18					67.96		99.02	99.19	98.92	99.64
	Vpara_2214-17	291	100	100	99.98	100	100	100	100	100	100	100	100	100	100	100	100	100	100	100	100	100	99.95	100	100	100	100	100	100	100	100	100	100	100	100	100	100	100	100	100	100	100	100	100	100	100	100	100	100
	Vpara_22702	224	99.79																										98.64	99	99,31;72,83	99.37	98.51	98.37	97.62											97.99	99.06	99.55	99.4
	Vpara_229	180	99.79																											98.86	73,58;98,62	98.35	96.41	98.83	99.11												98.53	98.65	99.16
	Vpara_249-15	291	100	100	99.98	100	100	100	100	99.96	100	100	100	100	100	100	100	100	100	100	100	100	100	100	100	100	100	100	100	100	100	100	100	100	100	100	100	100	100	100	100	100	100	100	100	100	100	100	100
	Vpara_271	229	99.58	98.15																	98.79	99.01						93.13	98.6	99.13	98.97	98.23	99.02	99.35	100											98.38	98.43	99.1	99.28
	Vpara_3259	280	100	98.56	97.42				97.42	97.34	99.81	98.7	99.18	99.6	98.84	99.2	99.61	99.59	99.56	98.25	99.17	99.21						95.73	98.41	98.8	99.31	99.11	99.21	99.35	97.92	99.75	100	97.99	96.02	99.9	100	99.5	100	100	99.89	98.97	98.79	98.38	99.28
	Vpara_3355	235	99.79																											98.93	99.31	98.48	99.25	99.22	99.41				68.76					67.95		98.72	98.84	98.92	99.4
	Vpara_3394-17	232	100	99.08	99.19				96.78	99.14	99.61	98,75;68,65	99.59	99.09	98.84	99.18	99.41	99.66	99.78	99.76	99.17	98.62					99.47	95.29	98.15	99.42	99.14	99.11	99.11	99.09	97.62											99.17	98.66	99.1	98.88
	Vpara_3399-17	242	100						96.81	97.16	99.61	68,99;68,65;98,61	99.23	98.89	98.84	99.2	99.41	99.66	99.78	99.77	99.17	98.62					99.32	95.29	98.15	98.66	99.31	99.11	99.11	99.09	97.62											99.17	98.7	99.1	99.4
	Vpara_3631	240				99.44	87.15	98.04	98.47	96.75	99.42	98.61	99.79	99.3	98.73	99.59	99.8	99.73	99.78		98.83	99.27						91.94	98.15	99.4		98.99												68.49		98.97	98.84	99.37	99.88
	Vpara_3644	239	99.79																										97.16	98.73	72,83;99,31	98.61	99.44	99.02	98.81				69.18					67.64		99.07	97.54	98.02	99.4
	Vpara_3646	264	99.79	98.67	98.39	99.37	87.15	98.04	98.47	96.75	99.42	98.61	99.79	99.3	98.73	99.55	99.8	99.73	99.78	99	98.83	99.27						91.94	98.15	99.4	99.31	98.99	99.39	99.09	99.7				68.97					68.49		98.97	98.84	99.37	99.88
	Vpara_3HP	253	99.38	98.56	98.6				93.86	97.34	99.61	98.8	99.79	99.19	98.73	98.95	99.61	99.8	99.78	99.61	99.83	99.21					99.3	94.68	98.75	99.4	98.97	99.24	98.6	99.41	99.7											99.22	99.11	98.83	99.52
	Vpara_49	251	99.79	98.56	98.95	99.14	99.64	98.65	96.02	97.69	100	98.41	99.38	97.63	97.5	97.83	99.41	99.12	99.56	99.85	95.02	99.34						91.96	97.61	99.2	99.31	99.37	98.88	98.76	100											98.82	97.88	99.17	94.94
	Vpara_605	291	100	100	99.98	100	100	100	100	100	100	100	100	100	100	100	100	100	100	100	100	100	100	100	100	100	100	100	100	100	100	100	100	100	100	100	100	100	100	100	100	100	100	100	100	100	100	100	100
	Vpara_613-13	266	99.79	98.77	98.57				97.73	96.72	99.81	99.04	99.79	99.3	98.62	98.95	99.8	99.73	99.78	99.23	99.5	99.34				94.94	98.24	95.71	98.38	98.66	99.31	98.99	99.11	99.35	99.7				68.97					67.96		99.12	99.02	98.83	99.76
	Vpara_64	254	100	98.67	97.39				98.22	98.92	100	98.99	98.97	99.6	98.94	99	99.61	67,47;99,46	99.78	99.31	99.5	98.69					99.47	95.9	98.53	99.06	98.62	98.23	98.74	99.35	99.7											98.58	99.02	99.37	99.4
	Vpara_686-17	290	100	100	99.98	100	100	100	100	100	100	100	100	100	100	100	100	100	100	100	100	100	100	100	100	100	100	100	100	100	100	100	100	100	100	100	100	100	100	100	100	100	100	100	99.89	100	100	100	100
	Vpara_710-17	265	99.58	99.18	98.93				96.26	97.61	99.81	98.94	99.79	99.7	98.94	99.05	99.41	99.46	99.56	99.23	99.33	99.27						91.7	98.56	99.06	99.66	99.24	98.88	99.22	99.11				69.18					67.64		98.62	98.97	98.83	99.28
	Vpara_81TDH2	223	99.79																										98.6	98.66	99.31	99.37	98.93	98.76	99.11											98.87	98.75	99.01	99.64
	Vpara_901128	255	99.38	98.77	98.94				95.83	98.28	99.61	68,70;98,61	98.97	99.6	99.15	99.05	94.75	99.53	99.78	99	95.99	99.27						95.44	96.12	98.73	98.97	98.35	98.6	98.57	98.21											97.89	96.96	99.28	99.4
	Vpara_949	290	100	100	99.98	100	100	100	100	100	100	100	100	100	100	100	100	100	100	100	100	100	100	100	100	100	100	100	100	100	100	100	100	100	100	100	100	100	100	100	100	100	100	100	100	100	100	100	100
	Vpara_970107	253	99.79	99.69	99.13				93.93	98.32	99.81	98.46	99.18	99.5	98.84	99.05	99.8	99.93	99.78	99.31	99.33	99.14	99.49	99.83	99.82	99.54	100	100	98.87	98.93	99.31	98.86	99.44	98.63	99.11											98.87	99.42	99.01	99.16
	Vpara_98-513-F52	263	99.58	98.67	99.1				95.17	98.88	99.42	98.51	99.79	99.4	98.94	98.95	99.41	99.8	99.78	99.46	99.17	99.54						91,08;92,41	98.68	98.73	99.66	98.61	98.93	98.63	99.11				68.96							98.77	98.43	99.01	100
	Vpara_A0EZ383	264	99.79	98.56	99.25				97.17	96.78	99.81	98.75	99.79	99.7	98.84	98.8	99.41	100	100	99.15	99.17	99.34				94.52	97.35	94,27;93,43	99.09	98.86	99.31	99.24	98.74	98.31	98.81				68.97							99.17	99.19	98.65	99.52
	Vpara_A1_2	253	99.79	98.77	98.58				98.77	98.58	99.61	98.85	99.38	99.19	98.94	99.05	99.61	99.59	99.78	99.85	99.67	99.47	98.45	98.32	97.64	99.09	97.53	93.46	98.41	98.73	98.97	98.48	98.69	98.63	100											98.97	98.88	99.19	99.76
	Vpara_A1_3	254	99.35	98.61	98.92	97.89	85.21	98.37	98.53	97.75	99.81	99.04	99.79	99.6	98.84	98.95	99.21	99.53	99.56	99.54	99.5	99.27					98,12;99,06;100,00	91,60;90,93;93,58	98.49	98.93	97.59	99.24	98.88	99.09	100											98.82	99.06	99.28	99.76
	Vpara_A1_4	248	99.58	98.67	99.09				95.32	97.68	99.61	98.85	99.38	99.6	98.52	99.1	99.61	99.8	99.78	99.38	99.5	99.47						95.32	98.79	98.73	98.97	99.37	99.44	98.96	99.7											99.07	98.57	98.92	99.52
	Vpara_A1_6	223	99.79																										98.91	99.06	99.31	98.48	99.58	98.89	99.41											98.53	98.57	98.92	99.76
	Vpara_A1_7	254	99.79	99.08	99.28	99.49	87.33	98.26	98.96	98.8	99.81	98.85	99.79	99.19	98.62	99.55	99.8	99.39	99.78	98.61	99	99.41	97.23	99.66	99.28			92.95	98.49	99.06	99.31	98.73	99.3	98.7	97.32											98.92	98.88	98.83	99.88
	Vpara_A1_8	249	99.58		99.07				96.81	97.26	99.61	98.65	98.97	99.7	98.73	98.9	99.41	99.53	99.78	99.77	99	99.34						97.66	99.02	99.2	99.66	98.73	99.39	98.89	98.81											98.92	99.28	98.47	99.88
	Vpara_A1_9	249	100		98.95	99.43	77.87	95.99	99.02	97.38	99.61	98.7	99.18	99.7	98.41	99.1	99.8	99.8	100	99.23	99.5	99.34						91.41	98.72	99.4	98.97	99.24	99.15	99.09	99.41											98.33	99.11	99.19	99.28
	Vpara_A2EZ743	263	99.58	98.67	98.89				95.28	98.88	99.42	98.51	99.79	99.4	98.94	98.95	99.41	99.8	99.78	99.46	99.17	99.54						91,08;92,41	98.34	98.73	99.66	98.61	98.93	98.63	99.11				68.96					67.85		99.12	98.43	99.01	100
	Vpara_A2_1	249	99.79	98.56	99.09				97.17	97.31	100	98.7	99.79	98.99	98.62	99.15	99.41	99.73	99.78	99.61	99.17	99.41						93.13	98.26	99	98.62	99.11	98.97	99.09	99.41											98.82	99.02	98.92	99.88
	Vpara_A2_2	222	99.38																										98.38	99.06	98.97	99.11	99.21	99.09	100											99.07	99.24	98.83	99.64
	Vpara_A2_3	250			98.92				98.77	98.58	99.61	98.85	99.38	99.19	98.94	99.05	99.61	99.59	99.78	99.85	99.67	99.47	98.29	98.32	97.64		97.53	93.46	98.41	98.66	98.97	98.48	98.69	98.63	100											98.97	98.88	99.19	99.76
	Vpara_A2_4	224	99.79																										98.75	98.93	99.31	99.49	99.42	98.7	99.7											99.17	99.15	98.83	99.28
	Vpara_A2_5	248	99.79	98,59;98,59	99.21				99.14	97.75	99.61	98.56	99.18	99.7	99.05	99	99.41	99.73	99.78	99	99.33	99.34					99.3	93.65	97.89	99.06	98.97	99.24	99.3	99.15	99.7											98.82	98.66	99.37	99.64
	Vpara_A2_6	224	99.38																										98.41	98.93	98.97	98.73	98.93	99.41	99.7											98.92	99.78	99.37	99.52
	Vpara_A2_7	223	99.58																										99.13	98.93	98.97	98.35	99.16	98.89	97.62											99.07	98.97	99.1	99.88
	Vpara_A2_8	223	99.63																										98.6	98.66	99.31	98.86	99.27	99.22	99.41											98.87	98.84	99.01	99.52
	Vpara_A2_9	254	99.79	99.53	99.27	99.83	87.24	98.24	92.83	98.32	99.42	98.75	99.79	99.19	98.73	99.55	99.8	99.8	99.78	99.61	99.33	99.41	97.23	99.66	99.28			94.39	98.53	99.13	99.31	98.73	99.27	98.76	97.32											98.58	98.88	98.83	99.4
	Vpara_A3EZ136	290	100	100	98.26	100	100	100	100	100	100	100	100	100	100	100	100	100	100	100	100	100	100	100	100	100	100	100	100	100	100	100	100	100	100	100	100	100	100	100	100	100	100	100	100	100	100	100	100
	Vpara_A3EZ634	262	99.79	98.56	98.34				97.85	98.58	99.42	98.7	99.79	99.3	98.73	99.55	99.8	99.53	99.56	98.92	99	99.41						91,11;96,44	98.79	99	98.97	99.37	98.93	98.89	99.11				68.76					67.96		99.22	99.06	98.74	99.4
	Vpara_A3EZ710	240	99.79																										98.15	98.73	72,83;99,31	98.61	99.44	99.02	98.81				69.18					67.64		99.07	99.42	99.01	99.4
	Vpara_A3_2	212																											99.02	99.24	99.23	99.37		99.21	100											98.62	98.57	98.56	98.91
	Vpara_A3_3	222	99.79																										99.06	98.59	98,28;72,83	98.23	96.55	99.74	100											99.12	98.52	99.55	99.16
	Vpara_A3_4	248	99.58	98.67	99.07				95.32	97.68	99.61	98.34	99.38	99.6	98.52	99.1	99.61	99.8	99.78	99.38	99.5	99.47						95.32	98.79	98.73	98.97	99.37	99.44	98.89	99.7											99.07	98.57	98.92	99.52
	Vpara_A3_5	256	99.79	99.4	99.26	99.83	87.24	98.24	92.83	98.32	99.42	98.31	99.79	99.19	98.73	99.55	99.8	99.8	99.78	99.61	99.33	99.41	97.16	99.66	99.28			94.39	98.53	99.13	99.31	98.73	99.23	98.76	97.32											98.58	98.88	98.83	99.4
	Vpara_A3_6	252	99.77		99.06				99.14	97.31	99.42	99.66	98.77	97.48	98.73	99.45	99.8	99.73	99.78	98.92	98.83	99.47						94.88	98.53	99.13	99.31	98.99	99.21	99.09	99.41											98.48	99.06	99.01	99.28
	Vpara_A3_7	223																											98.64	98.8	73,58;98,97	98.23	99.33	98.83	99.11											98.92	99.02	99.28	99.76
	Vpara_A3_8	221																											98.56	98.8	99.31	98.99	99.21	99.02	99.41											97.99	98.31	98.83	99.4
	Vpara_A3_9	224	99.79																										98.64	99.08	98.62	98.86	99.43	99.09	100											99.12	98.79	98.92	99.64
	Vpara_A4EZ703	265	99.79	99.08	98.74				98.22	96.18	99.42	98.75	99.59	99.5	98.73	99.45	99.61	99.46	99.78	99.54	99	99.54				94.71	98.24	94.89	98.23	99	99.31	99.24	99.16	98.89	100				69.39					67.96		97.89	98.79	99.28	99.4
	Vpara_A4EZ927	290	100	100	99.97	100	100	100	100	100	100	100	100	100	100	100	100	100	100	100	100	100	100	100	100	100	100	100	100	100	100	100	100	100	100	100	100	100	100	100	100	100	100	100	100	100	100	100	100
	Vpara_A4_1	247			99.07				94.05	97.27	99.81	98.46	99.18	99.5	99.36	99.5	99.8	99.66	100	98.16	99.28	98.75	99.49	99.78				93.83	98.91	98.93	99.31	98.86	99.44	98.63	99.11											98.82	98.84	99.01	99.28
	Vpara_A4_2	220	99.29																										98.15	98.8	98.97	99.49	99.39	99.22	99.41											99.17	98.57	98.83	99.52
	Vpara_A4_4	224	100																										98.45	99.26	99.31	98.86	99.35	99.22	100											98.38	99.28	99.28	99.4
	Vpara_A4_5	225	99.17																										98.56	98.86	99.31	99.49	99.25	99.67	100											98.72	98.7	98.92	99.64
	Vpara_A4_6	224	99.79																										98.56	98.86	99.31	99.11	99.49	99.35	99.7											98.82	98.88	98.92	99.28
	Vpara_A4_9	222	99.58																										98.11	99.26	99.31	98.1	96.27	99.13	99.41											99.02	98.75	98.74	99.76
	Vpara_A5Z1022	266	99.58	98.46	98.8	98.17	85.47	98.24	97.49	97.38	99.81	98.65	99.18	99.6	99.15	98.95	99.8	99.66	99.78	99.38	99.67	98.81						97,55;92,67	99.02	99.06	99.31	99.11	98.88	99.35	100				69.18					68.59		98.87	99.02	98.92	99.76
	Vpara_A5Z853	290	100	100	99.94	100	100	100	100	100	100	100	100	100	100	100	100	100	100	100	100	100	100	100	100	99.77	100	100	100	100	100	100	100	100	100	100	100	100	100	100	100	100	100	100	100	100	100	100	99.88
	Vpara_A5Z905	264	99.58	98.77	98.62				97.85	98.58	99.42	98.7	99.79	99.3	98.73	99.55	99.8	99.39	99.78	99.38	99.17	99.41						92.36	98.23	99.06	98.62	98.73	98.93	99.41	100				69.18					67.96		98.82	98.79	98.65	99.16
	Vpara_A5_3	224	99.79																										98.75	99.26	99.31	98.48	98.51	99.28	99.11											98.82	98.75	98.92	99.4
	Vpara_A5_4	253	99.58	99.62	98.64		99.65	96.22	96.44	97.98	99.81	98.99	99.79	99.4	99.05	98.95	99.41	99.73	99.78	99.46	99.17	99.27				94.43	97.28	94,19;94,66;94,65	98.75	98.93	99.31	98.99	98.93	98.76	100											98.92	99.15	99.1	99.4
	Vpara_A5_7	250	99.78	99.22	99.28				97.73	95.78	99.81	98.75	100	99.7	99.68	99	99.41	99.73	100	99.61	99.33	99.41						92.87	98.34	98.73	99.31	99.37	98.96	99.22	100											99.26	99.11	98.74	99.4
	Vpara_A5_8	223	99.78																										98.87	98.86	99.31	99.37	99.31	99.74	100											98.87	98.57	99.37	100
	Vpara_AF91	261	100	99.8	98.9	100	100	100	100	99.96	100	100	99.79	100	100	100	100	100	100	100	100	100	100	100	100	99.77	100	100	98.41	100	100	99.87	99.91	100	100											98.77	100	100	100
	Vpara_AM43962	224	99.38																										98.19	99.06	98.62	98.48	98.55	99.15	97.62											99.22	99.02	98.92	99.88
	Vpara_AM46865	255	99.38	98.67	97.12	97.89	85.21	97.92	98.04	98.28	99.81	98.51	100	99.4	98.84	99.05	99.41	99.46	99.78	99.23	99.17	99.47				94.52	97.53	93,05;90,85	98.11	99.13	98.97	98.99	98.88	98.89	97.62											99.12	99.06	99.1	99.76
	Vpara_AM51552	249	99.79	98.56	97.15				92.64	98.54	99.42	98.51	99.38	99.19	98.84	99.3	99.41	99.59	99.78	99.46	99.17	98.75						92.87	98.38	99.26	99.66	98.73	99.21	99.09	97.62											99.12	99.24	98.92	99.76
	Vpara_AM51557	224	99.38																										98.72	98.93	99.31	98.86	99.53	98.76	99.7											99.36	99.06	98.92	99.4
	Vpara_AN-5034	291	100	100	99.98	100	100	100	100	100	100	100	100	100	100	100	100	100	100	100	100	100	100	100	100	100	100	100	100	100	100	100	100	100	100	100	100	100	100	100	100	100	100	100	100	100	100	100	100
	Vpara_AQ3810	252	99.79																										100	99	98.97	100,00;100,00	99.95	99.87	100	99.51	100	98.39	100	100	100	99.88	100	99.8	99.89	99.26	99.11	98.92	100
	Vpara_AQ4037	271	99.58	100	99.41	100	100	99.98	100	99.92	100	100	100	100	100	100	100	100	100	100	100	100	99.95	100	100	99.54	100	100	98.3	99	99.31	100	99.91	99.94	100				69.18					67.96		98.77	98.79	99.1	100
	Vpara_ATCC-17802	267	100	98.67	98.96	99.54	87.51	98.41	98.35	98.92	100	98.99	98.97	99.6	98.94	99	99.61	99.46	99.78	99.31	99.5	98.69					99.47	94,47;91,94	98.53	99.06	98.62	98.23	98.74	99.35	99.7				68.94							98.48	99.02	99.37	99.4
	Vpara_B10_1	221																											99.06	98.59	72,83;98,28	98.23	97.63	99.74	100											99.12	98.52	99.55	99.16
	Vpara_B10_2	219																											98.53	98.98	99.31	99.37	98.62	98.63	97.62											98.38	98.66	99.37	99.16
	Vpara_B10_3	222																											98.49	99.2	99.31	98.35	98.56	98.76	100											99.02	98.97	99.1	99.64
	Vpara_B10_4	225	99.58																										98.49	99.26	99.31	98.35	98.6	98.76	100											99.02	98.97	99.1	99.64
	Vpara_B10_7	235							93.62	97.43		98,89;68,34;68,59	100	99.6	98.94		99.4	99.6	100	98.91	98.48	99.04				92.8			98.56	98.81	99.25	98.48		99.8	99.05											98.72	99.28	98.83	100
	Vpara_B10_8	248	99.58	98.5	99.13				94.34	98.28	99.81	98.46	99.79	99.6	99.15	99.05	99.21	99.66	99.78	99.46	99	99.27						92,15;91,28	99.25	99	99.31	98.61	99.63	99.22	99.11											98.08	99.06	98.92	99.88
	Vpara_B10_9	218	98.78																										98.45	99.06		99.37	99.25	98.96	99.7											99.12	98.7	98.92	99.4
	Vpara_B1_1	223	99.02																										98.3	98.93	99.31	99.49	97.49	98.57	100											99.02	99.24	98.92	100
	Vpara_B1_10	224	99.79																										98.56	99	98.97	98.48	98.79	98.7	98.81											99.07	99.91	98.83	99.52
	Vpara_B1_3	249	99.79	99.21	99.13				97.12	98.09	99.81	98.8	98.97	99.5	99.05	98.8	99.41	99.73	100	99.61	99.33	99.41						94.88	98.3	99.2	99.31	97.72	99.13	99.22	98.81											99.12	98.88	98.92	99.16
	Vpara_B1_4	239							97.35	97.33	99.61	98.56	99.38	99.4	98.73	99.52	99.8	99.8		99.49	99.33	99.41							98.04	99.07	99.31	98.86		99.02	100											98.92	98.97	99.37	99.28
	Vpara_B1_6	248	99.79	98.56	99.07				94.97	96.6	99.81	98.8	99.38	99.09	98.84	99.25	99.21	99.66	99.34	99.46	99.17	98.88						91.89	98.72	99.06	99.31	98.23	98.88	99.41	100											99.17	99.15	98.83	99.4
	Vpara_B1_7	224	99.79																										98.56	99	99.31	98.61	99.35	99.22	100											97.94	99.82	98.92	99.64
	Vpara_B1_8	224																											98.64	99.13	98.97	99.37	98.96	99.28	99.7											99.02	98.79	98.74	99.4
	Vpara_B1_9	246			99.16				97.35	97.3	99.54	98.56	99.38	99.4	98.73	99.55	99.8	99.8	99.78	99.52	99.33	99.41						96.15	98.04	99.11	99.12	98.86	99.5	99.02	100											98.92	98.97	99.37	99.28
	Vpara_B2_1	245			99.19				97.35	97.34	99.58	98.56	99.38	99.4	98.73	99.55	99.8	99.8	99.78	99.47	99.21	99.41						96.06	98.04	99.13	99.31	98.86	99.51	99.02	100											98.92	98.97	99.37	99.28
	Vpara_B2_10	255	99.79	98.87	99.13				97.73	95.78	99.81	98.65	100	99.7	98.62	99.05	99.8	99.66	99.78	99.23	99.17	99.47	98.26	98.32	97.64	99.54	97.17	93.25	98.68	98.93	98.97	99.37	99.02	98.83	99.7											99.17	98.22	98.83	99.76
	Vpara_B2_2	224	99.79																										98.49	98.93	99.31	99.37	98.69	99.61	99.7											98.58	98.48	99.19	100
	Vpara_B2_3	225	99.79																										98.15	98.86	98,62;73,58	99.37	96.41	98.89	99.11											98.87	98.53	98.65	99.4
	Vpara_B2_4	224	99.79																										98.15	98.86	73,58;98,62	99.37	97.14	98.89	99.11											98.87	98.53	98.65	99.4
	Vpara_B2_5	246			99.16				97.35	97.33	99.61	98.56	99.38	99.4	98.73	99.55	99.8	99.8	99.78	99.49	99.33	99.41						96.05	98.04	99.13	99.31	98.86	99.53	99.02	100											98.92	98.97	99.37	99.28
	Vpara_B2_6	224																											98.45	98.86	99.31	99.37	98.34	99.54	99.7											99.31	98.21	98.83	99.28
	Vpara_B2_7	225	99.79																										98.45	98.86	99.31	99.37	98.41	99.54	99.7											99.31	98.21	98.83	99.28
	Vpara_B2_8	221																											99.13	99.13	99.31	99.11	99.5	99.15	98.61											99.22	99.15	98.83	99.88
	Vpara_B2_9	221	99.36																										98.64	99.07	98.97	99.37	99.01	99.28	99.67											99.02	98.79	98.74	99.4
	Vpara_B3_1	216																											98.26	98.95	99.31	99.37		98.89	99.7											99.17	99.24	98.74	99.4
	Vpara_B3_10	241	99.74						95.83	98.04		98.61	99.79	99.19	99.05	99.61	99.21	99.93		99.6	99.17	99.06						96.66	98.83	99.08	98.97	98.73		98.96	99.11											98.82	98.79	99.37	99.28
	Vpara_B3_4	220																											98.15	98.83	73,58;98,62	99.37		98.89	99.08											98.87	98.53	98.65	99.4
	Vpara_B3_5	244				97.89	84.96	98.52	98.53	97.75	99.74	98.89	99.79	99.6	98.84	98.87	99.21	99.53	99.56		99.43	99.27							98.49	98.81	97.59	99.24	99.09	99.06	100											98.82	99.06	99.28	99.76
	Vpara_B3_6	236							97.35	97.28		98.56	99.38	99.4	98.73	99.56	99.61	99.75	99.72	99.44	99.17	99.41							98.04	99.01	99.31	98.86		99.02	100											98.92	98.97	99.37	99.28
	Vpara_B3_7	244				98.92	99.53		97.3	95.74	99.76	98.94	100	99.5	98.94	99.05	99.8	99.66		99.41	99.1	99.41							98.26	98.92	99.31	98.86	99.26	99.54	100											98.97	99.15	98.83	99.64
	Vpara_B3_8	215																											98.83	98.87	99.18	98.35		99.61	99.41											99.17	98.97	98.47	99.52
	Vpara_B3_9	223																											98.34	99.2	99.31	99.24	99.09	99.28	97.92											98.23	99.33	98.92	99.52
	Vpara_B4_10	238							96.01	97.15	99.81	68,91;99,09	99.79	99.3	98.52	99.05	99.8	99.73	100		99.04	99.48							98.6	99.26	99.31	99.49	99.84	99.41	99.7											98.72	99.06	99.1	99.76
	Vpara_B4_2	244							97.35	97.33	99,61;99,61	98,56;98,32	99.38	99.4	98.73	99.53	99.8	99.8	99.78	99.69	99.33	99.41						95.55	98.04	99.06	99.31	98.86	99.39	99.02	100											98.92	98.97	99.37	99.28
	Vpara_B4_3	219																											98.34	98.74	98,62;72,83	98.61	99.51	99.09	100											97.59	99.06	99.55	99.16
	Vpara_B4_5	254	99.79	98.56	99.16	99.77	93.36	96.83	96.08	97.42	99.61	98,56;68,88	99.18	99.3	99.15	98.85	99.61	99.73	99.78	99.54	99.17	99.34		99.5	99.82	94.75	99.47	94,84;95,32	98.19	98.93	99.31	99.49	98.88	98.83	97.32											98.53	98.84	99.64	99.28
	Vpara_B4_6	237							97.35	97.34	99.61	98.56	99,38;99,38	99,40;99,40	98,73;98,73	99.6	99.8	99.78			99.21	99.41						96.13	98.04	98.91	98.97	98.86		99.02	100											98.92	98.97	99.37	99.28
	Vpara_B4_7	226							97.35	97.34		98.56	99.38	99.4	98.73	99.43	99.8	99.77	99.69		99.17	99.33							98.04	98.93	99.43	98.86		99.02												98.92	98.97	99.37	99.28
	Vpara_B4_8	230							96.63	96.8		98.65	99.79	99.5	98.84	98.75	99.61				100	99.03							98.94	99.19	98.97	99.37		99.73	100											98.92	98.7	99.19	99.52
	Vpara_B4_9	220																											98.41	98.78	100	99.11	99.51	99.22	100											98.33	98.61	98.74	99.76
	Vpara_B5_1	249	99.56	98.66	99.17				97.35	97.34	99.61	98.56	99.38	99.4	98.73	99.55	99.8	99.8	99.78	99.54	99.33	99.41						95.55	98.04	99.13	99.31	98.86	99.53	99.02	100											98.92	98.97	99.37	99.28
	Vpara_B5_10	252	99.38	99.28	98.35	99.37	85.47	98.03	96.88	97.34	99.61	98.61	99.18	99.7	98.94	98.95	99.41	99.8	99.56	99.46	99.33	99.27					99.47	92,36;93,03	98.53	99.2	99.66	99.49	98.65	99.09	98.81											99,17;99,17	99.46	99.37	99.88
	Vpara_B5_2	224																											98.56	99.26	98,97;73,58	98.1	97.63	99.22	99.7											98.82	98.66	98.83	99.64
	Vpara_B5_3	214																											98.49	98.89	99.31	99.37	98.74	99.61	99.7											98.58	98.48	99.19	100
	Vpara_B5_4	224	99.58																										98.64	99.13	98.97	99.37	98.97	99.28	99.7											99.02	98.79		99.4
	Vpara_B5_5	235							97.35	97.34		98.56	99.38	99.4	98.73	99.51	99.8	99.8			99.2	99.34						96.23	98.04	99.05	99.31	98.86	99.32	99.02	100											98.92	98.97	99.37	99.28
	Vpara_B5_6	256	99.79	98.67	99.28				93.99	95.78	99.81	98,75;68,70	100	99.7	98.84	98.8	99.41	100	100	99.15	99.17	99.34				94.52	97.18	95,95;95,31	98.64	98.73	99.31	99.37	99.07	98.83	100											99.12	98.75	99.19	99.4
	Vpara_B5_9	245			99.13				97.35	97.34	99.61	98.56	99.38	99.4	98.73	99.55	99.8	99.8	99.78	99.42	99.33	99.41						95.55	98.04	99.13	99.31	98.86	99.45	99.02	100											98.92	98.97	99.37	99.28
	Vpara_B6_1	240							97.73	95.78	99.5	98,70;68,62	99.59	99.7	98.62	98.93	99.8	99.66	100	98.46	99.33	99.39	99.22						98.11	99.41	98.77	99.37	98.92	98.89												99.26	98.66	99.19	99.28
	Vpara_B6_10	221																											98.49	99.29	99.31	99.24	99.29	98.96	98.99				68.55							98.82	98.97	99.19	100
	Vpara_B6_2	245	100		99.1				97.6	97.27	99.81	99.09	99.79	98.99	99.05	99.09	99.61	99.66	99.78	99.82	99	99.34						98,66;95,54	98.34	99	98.62	98.61	99.31	99.35	99.41											99.22	98.52	98.74	99.88
	Vpara_B6_3	245			99.3				94.17	98.02	99.77	98.56	99.18	99.7	99.05	99	99.41	99.73	99.78	99.43	99.27	99.27						92.55	98.34	98.86	99.31	99.37	98.72	98.63	100											98.92	99.19	98.92	99.76
	Vpara_B6_4	224	99.17																										98.45	99.06	98.97	99.37	99.27	98.96	99.7											99.12	98.7	98.92	99.4
	Vpara_B6_5	224	99.17																										98.45	99.06	98.97	99.37	99.25	98.96	99.7											99.12	98.7	98.92	99.4
	Vpara_B6_6	244			99.36				99.02	97.77	99.81	98.75	99.18	99.5	98.84	99.05	99.61	99.59	99.78	99.83	99.64	98.55	98.28		97.96				97.92	99.16	98.97	99.37	98.75	99.02	99.68											99.02	99.33	98.56	99.28
	Vpara_B6_7	216																											98.45	98.85	98.97	99.37	99.31	98.96	99.7											99.12	98.7	98.92	99.4
	Vpara_B6_8	246			99.31				97.55	97.61	99.54	98.94	99.59	99.7	98.94	99.15	99.8	99.59	99.78	99.92	99.33	99.21						95.11	98.68	98.56	98.97	98.61	99.28	99.54	99											98.58	99.15	99.19	99.4
	Vpara_B6_9	224	100																										98.68	99.13	98.97	98.99	98.86	98.89	99.7											99.26	99.15	99.19	99.28
	Vpara_B7_2	224	99.79																										98.6	99.2	99.31	98.99	99.27	98.7	99.7											99.17	99.24	98.83	99.4
	Vpara_B7_3	244							97.17	98.82		98.7	99.59	99.4	98.62	99.45	99.41	99.73	99.74	98.86	99.57	99.34						95.99	98	99.2	99.31	99.37		98.99	100											99.07	99.11	98.74	99.28
	Vpara_B7_5	225	99.79																										99.28	98.66	99.31	98.61	99.44	99.09	99.7											99.17	99.24	99.28	99.03
	Vpara_B7_6	223	100																										98.75	99.01	100	98.86	99.23	99.35	99.41											98.58	99.24	98.83	99.88
	Vpara_B7_7	222																											98.68	99.13	98.97	98.99	99.01	98.89	99.7											99.26	99.15	99.19	99.28
	Vpara_B8_1	217																											98.49	98.73	99.31	99.37	99.57	99.27	98.21											99.22	99.06	98.83	99.4
	Vpara_B8_10	225	99.17																										98.6	99.26	99.31	99.75	99.07	98.89	99.11											97.94	98.75	99.01	99.28
	Vpara_B8_2	224	100																										98.49	98.8	99.31	99.37	99.49	99.28	97.62											99.22	99.06	98.83	99.4
	Vpara_B8_3	232																											98.08	98.93	99.31	98.99	98.9	99.54	100				68.61					68.28		98.97	98.75	99.1	99.76
	Vpara_B8_4	257	99.79	99.28	99.13	98.74	99.91	99.11	98.41	96	99.61	98.94	99.79	99.19	98.62	99	99.41	99.59	99.78	99.85	99.33	99.41	97.94	97.98	97.64	99.54	97.53	93.46	98.3	98.8	99.31	99.37	99.35	98.89	98.81											98.97	99.11	99.01	99.28
	Vpara_B8_5	242							98.77	95.86	99.81	98.75	99.18	99.6	99.15	99.16	99.8	99.73	99.78	99.23	99.33	98.94						92.58	98.19	98.57	99.31	99.11	99.23	99.54	99.7											98.77	98.57	98.74	99.4
	Vpara_B8_6	253	99.38	99.18	99.48	99.09	87.51	98.15	98.35	96.12	99.81	98,65;68,88	99.18	99.19	99.26	99.05	99.8	99.73	99.78	99.69	99.5	99.14						93.61	98.41	99.06	98.97	98.73	99.11	99.41	99.41											99.02	98.79	99.01	99.4
	Vpara_B8_7	246			99.19				94.05	98.13	99.8	98.7	99.79	99.3	98.73	99	99.61	99.73	100	99.52	99.33	98.75	99.5		99.82			100	98.23	98.93	99.31	98.86	99.45	98.63	99.24											98.87	99.6	98.83	99.28
	Vpara_B8_9	247				99.77	88.62	96.77	98.22	98.39	99.55	98.56	99.38	99.09	98.94	99.1	99.61	99.53	99.56	99.26	99.17	99.27							98.83	99	98.97	99.62	99.21	98.89	99.11											98.67	98.66	99.28	99.16
	Vpara_B9_1	222																											98.72	98.86	99.31	99.11	99.13	99.22	100											98.82	98.52	98.92	99.4
	Vpara_B9_2	216																											98.49	98.91	99.31	99.37		99.61	99.7											98.58	98.48	99.19	100
	Vpara_B9_3	224	99.58																										98.87	99.13	98.97	98.99	99.35	99.09	100											98.77	99.46	99.01	99.52
	Vpara_B9_4	248			98.93	97.89	85.21	98.17	98.53	97.75	99.79	98.89	99,79;99,79	99,60;99,60	98,84;98,84	98.87	99.21	99.53	99.62		99.5	99.27					98.48	91.44	98.49	98.9	97.59	99.24	98.92	99.09	100											98.82	99.06	99.28	99.76
	Vpara_B9_6	223	99.5																										98.87	99.13	98.97	98.99	99.33	99.09	100											98.77	99.46	99.01	99.52
	Vpara_B9_7	223	99.58																										98.72	99.2	99.66	98.23	98.88	99.28	99.7											99.22	99.06	99.01	99.4
	Vpara_B9_8	225	99.38																										98.83	98.73	99,66;73,58	97.97	96.41	98.89	99.11											99.12	99.64	99.01	99.28
	Vpara_BB22OP	280	99.79	98.56	98.53				93.6	97.68	99.81	98.7	100	99.4	99.47	99	99.21	99.66	99.78	99.31	99.17	99.21						95.54	98.49	98.73	99.31	97.97	98.97	99.02	98.81	99.51	99.64	99.2	96.02	99.9	100	99.63	97.94	100	99.78	98.92	98.79	99.19	99.52
	Vpara_BET14	224	99.38																										98.94	99.1	98.97	99.37	98.51	98.17	97.62											97.94	98.57	99.19	99.16
	Vpara_BET6	250	99.79	98.67	98.67				98.77	95.86	99.81	98.75	99.18	99.6	99.15	99.15	99.8	99.73	99.78	99.15	99.33	98.94						92.58	98.38	98.66	99.31	99.11	99.3	98.31	99.11											99.22	99.11	99.37	99.4
	Vpara_BH0083	290	100	100	99.97	100	100	100	100	100	100	100	100	100	100	100	100	100	100	100	100	100	100	100	100	100	100	100	100	100	100	100	100	100	100	100	100	100	100	100	100	100	100	100	100	100	100	100	100
	Vpara_BTXS2	250	99.79	99.28	97.08				92.58	98.5	99.42	98.51	100	99.6	98.84	99.05	99.61	99.73	99.78	99.61	99.5	98.75					99.3	94.68	98.64	99	98.97	99.24	99.16	99.41	100											98.87	99.06	99.01	99.76
	Vpara_C10_4	248	99.79		99.15				93.44	98.47	99.77	98.51	98.77	99.19	98.73	99.24	99.41	99.73	99.56	99.69	99.33	99.21						94,18;91,91	99.25	99.15	99.66	98.73	99.4	99.35	98.21											99.12	98.53	99.91	99.28
	Vpara_C10_5	253	99.79	98.56	99	99.77	93.36	96.83	96.08	97.42	99.61	98,56;68,95	99.18	99.19	99.15	98.85	99.61	99.73	99.78	99.54	99.17	99.34		99.5	99.82	94.75	99.47	94,40;93,45;94,84;93,81	98.19	98.86	99.31	99.49	98.88	99.28	100											98.53	98.88	99.64	99.28
	Vpara_C140	281	99.79	98.87	99.08				97.66	97.23	100	98.61	98.97	99.3	99.05	98.95	100	99.86	99.56	99.69	99	99.54						91.27	98.6	99.67	99.66	98.86	99.53	98.63	97.62	99.51	99.64	99.2	96.02	99.9	100	99.63	97.94	99.8	99.78	98.67	98.79	99.55	99.64
	Vpara_C146	237	99.79																										98.6	99.13	98.62	99.11	99.3	98.7	97.92				68.76					67.85		98.82	97.87	99.1	99.28
	Vpara_C1_10	264	100	100	99.97	100	100	100	100	99.96	100	68,78;100,00	100	100	100	100	100	100	100	100	100	100	100	100	100	99.77	100	100	100	100	100	100	100	100	100											100	100	100	100
	Vpara_C1_2	225	99.38																										99.09	99.13	98.97	99.37	99.25	99.02	98.81											97.84	99.02	99.1	99.4
	Vpara_C1_3	223	98.96																										98.64	98.8	73,58;98,97	98.23	98.79	99.09	100											98.92	99.02	99.28	99.64
	Vpara_C1_4	215																											98.87	99.24	73,58;98,62	98.35		99.15	98.81											99.07	98.75	98.92	99.88
	Vpara_C1_5	253	99.79	98.77	99.2				94.71	98.5	99.61	98.94	100	100	98.84	99.2	99.8	99.66	99.78	99.54	99	98.95	98.4	98.48	97.64	99.09	97.35	93.86	98.53	99.26	98.97	99.37	98.83	99.02	99.7											99.26	99.33	99.28	99.4
	Vpara_C1_6	223	99.17																										98.56	98.8	99.31	98.99	99.21	99.09	99.41											97.99	98.31	98.83	99.4
	Vpara_C1_7	248	100	99.39	98.91				97.17	97.57	99.81	98.75	99.18	100	98.94	99.4	99.8	99.86	99.78	99.38	99.17	99.01						94,84;92,43	98.15	99.13	98.62	99.37	99.44	99.09	98.51											99.12	99.02	99.28	99.88
	Vpara_C1_9	223	99.79																										98.6	99.13	99.31	98.86	99.39	98.89	100											98.87	99.02	99.01	99.16
	Vpara_C2_1	267	99.79	99.08	99.26	99.49	87.33	98.26	98.96	98.8	99.81	98.85	99.79	99.09	98.62	99.55	99.8	99.39	99.78	98.61	99	99.34	97.23	99.66	99.28			92.95	98.53	99	99.31	98.73	99.3	98.7	97.32				69.15					67.64		98.58	98.88	98.83	99.88
	Vpara_C2_2	225	99.79																										98.15	98.86	98,62;73,58	98.35	97.43	98.76	100											98.87	98.53	98.65	99.4
	Vpara_C2_4	248	100	100	99.01				97.17	97.57	99.81	98.75	99.18	100	98.94	99.4	99.8	99.86	99.78	99.38	99.17	99.01						92,43;94,84	98.15	99.2	98.62	99.37	99.51	99.09	98.51											99.17	99.02	99.28	99.88
	Vpara_C2_5	250	99.58	98.67	99				95.22	97.72	99.81	98.61	99.59	99.7	98.84	98.8	99.21	100	100	99.15	99.17	99.27				94.52	97.18	93,43;94,27	98.72	99.47	99.31	98.73	98.51	99.28	99.7											98.38	98.84	98.74	99.4
	Vpara_C2_8	252	99.79	98.67	99.18	99.94	87.51	98.41	98.78	98.02	99.81	98.99	100	95.97	98.94	99	99.61	99.39	99.78	99.46	99.17	99.08							98.87	98.86	99.31	98.73	98.88	98.76	100											99.02	99.02	99.1	99.4
	Vpara_C3_10	224	99.48																										98.64	98.93	99.66	98.23	96.6	99.09	97.63											98.77	97.94	98.92	99.64
	Vpara_C3_2	252	99.79	98.56	98.91	99.54	99.56	98.9	95.83	97.27	99.81	98.65	100	99.19	99.47	99	99.21	99.73	99.78	99.85	98.83	99.34						95,54;91,94	98.72	99.26	99.31	99.37	98.88	98.76	100											98.82	99.15	98.92	99.76
	Vpara_C3_3	249	99.58	99.39	99.05				97.91	97.19	99.81	98.89	99.59	99.7	99.26	99.15	99.8	99.8	99.78	99.54	99.33	99.41						94,02;94,88;91,45	98.3	99.2	99.31	98.48	99.07	99.02	100											99.12	98.14	98.92	100
	Vpara_C3_4	251	99.75		98.75	99.43	99.91	99.58	96.88	96.71	100	98.26	99.38	99.6	98.62	99	99.8	99.53	99.78	99.69	99.17	99.47						92.74	98.19	99	98.97	98.73	99.37	98.7	99.41											99.12	99.19	98.38	99.4
	Vpara_C3_5	223	99.38																										98.38	98.8	98.97	99.11	99.02	98.37	99.7											98.97	98.61	98.83	99.76
	Vpara_C3_7	224	99.38																										99.13	99.26	98,62;73,58	98.48	98.51	99.09	99.11											98.92	98.75	99.1	99.88
	Vpara_C3_9	223	99.79																										98.64	99.13	99.31	99.37	98.65	99.48	99.7											98.77	98.66	98.92	99.4
	Vpara_C4_10	222	99.79																										98.64	99.13	99.31	99.11	98.32	98.83	99.7											99.02	98.82	98.83	99.64
	Vpara_C4_2	248	100	99.08	98.98				95.77	97.61	99.42	98.75	99.59	95.87	98.41	99.1	99.41	99.8	99.78	99.07	99.17	99.21						91,08;97,11	98.45	99.13	98.62	98.73	98.83	99.09	99.41											98.87	98.97	98.65	99.88
	Vpara_C4_3	225	99.79																										98.3	99.2	99.31	99.11	99.16	99.22	99.41											98.23	98.88	99.1	99.52
	Vpara_C4_5	242			99.21				96.14	97.23	99.57	98.61	99.79	99.8	98.41	99.55	99.8	99.8	99.78	99.58	98.92	99.27							98.64	99	99.31	99.24	98.76	99.15	100											99.26	98.57	98.83	99.4
	Vpara_C4_6	224	99.58																										98.79	99.33	99.31	99.11	99.11	99.35	99.11											99.12	99.37	99.28	99.64
	Vpara_C4_7	230	99.79																										98.75	98.86	99.31	98.61	98.95	98.76	99.7											98.43	99.06	99.19	99.64
	Vpara_C4_8	222	99.79																										98.64	99.13	99.31	99.11	98.32	98.83	99.7											99.02	98.75	98.83	99.64
	Vpara_C5_1	265	99.38	98.67	99.09	99.31	87.15	98.06	99.2	97.75	99.81	98.7	99.38	100	99.26	99.1	99.8	99.53	99.78	99.77	99.5	99.27						91.94	98.64	99.06	99.31	98.86	99.21	99.48	100				68.75					67.64		98.48	99.19	98.29	99.52
	Vpara_C5_10	224	99.38																										98.56	99.2	98.97	98.1	96.55	98.76	100											99.26	98.26	98.74	99.4
	Vpara_C5_2	222	99.38																										98.15	98.8	98.97	99.49	99.39	99.22	99.41											99.17	98.57	98.83	99.52
	Vpara_C5_5	246			99.45				94.05	96.95	99.12	98.46	99.38	99.8	99.05	99.4	100	99.86	99.78	99.44	99.47	99.21	98.93		99.7		100	95.29	98.38		99.31	99.11	98.69	99.09	99.7											98.33	99.64	98.83	99.03
	Vpara_C5_6	223	99.38																										98.26	99	98.62	99.24	98.51	99.15	99.7											98.77	98.79	98.74	99.88
	Vpara_C5_8	225	99.38																										98.26	99.06	98.97	98.1	96.55	98.96	99.7											98.67	99.19	98.92	99.28
	Vpara_C5_9	248	99.58	99.59	98.68				96.45	98.13	99.81	98.51	99.59	99.4	99.26	99.15	99.41	99.59	99.78	99.46	99.67	99.21						95.54	98.11	98.53	99.31	99.37	99.44	99.48	99.7											98.97	99.06	99.28	99.64
	Vpara_C6_1	252			99.04				92.64	96.88	99.77	68,60;98,99	99.18	99.5	98.94	99.15	100	99.59	99.78	99.22	99.17	99.34	98.86	98	97.46		98.16	97.56	98,60;98,60	99.22	98.97	98.1	99.34	99.09	98.51											99.12	99.06	99.37	99.76
	Vpara_C6_10	222	99.38																										98.15	98.8	98.97	99.49	99.39	99.22	99.41											99.17	98.57	98.83	99.76
	Vpara_C6_2	224	99.79																										98.49	99.4	99.31	99.11	98.65	98.76	98.81											98.87	99.73	98.83	100
	Vpara_C6_4	224	99.76																										98.49	99	72,83;98,62	98.61	99.16	99.09	97.62											97.59	98.7	98.83	99.64
	Vpara_C6_5	223	99.79																										98.49	98.86	99.31	98.48	98.93	98.89	100											99.26	98.4	99.82	99.64
	Vpara_C6_8	220																											98.75	98.59	98.97	98.61	99.02	98.76	98.81											99.66	99.06	99.01	99.28
	Vpara_C6_9	224	99.38																										99.21	99.33	98.62	98.48	98.51	99.41	99.7											99.22	98.57	99.37	99.64
	Vpara_C7_1	223	100																										98.94	98.86	98.97	98.35	99.19	98.63	97.92											98.58	98.79	98.92	99.64
	Vpara_C7_10	223	99.47																										98.38	99.08	99.31	99.37	99.34	99.15	90.33											98.87	98.79	99.91	99.88
	Vpara_C7_2	223	99.58																										98.56	99.2	99.31	99.37	99.02	98.83	100											98.53	99.15	98.92	99.16
	Vpara_C7_3	253	99.38	98.67	99.13	97.89	85.21	97.96	98.04	98.28	99.81	98.51	100	99.4	98.84	99.05	99.41	99.46	99.78	99.23	99.17	99.54				94.52	97.53	93,05;90,85	98.11	99.13	98.97	98.99	98.93	98.89	97.62											99.12	99.06	99.1	99.76
	Vpara_C7_4	224	99.78																										99.13	99	98.62	98.73	99.27	99.22	99.7											98.28	98.84	99.19	99.88
	Vpara_C7_5	224	99.58																										98.91	98.86	99.31	98.23	97.57	99.74	98.81											98.58	98.26	99.46	99.4
	Vpara_C7_6	248	100	98.56	99.14				98.71	98.58	99.61	98.8	99.79	99.7	98.84	99.05	100	100	99.78	99.54	99.33	99.27						93.2	98.91	98.86	99.31	99.11	99.49	99.67	99.7											98.87	98.7	99.19	99.88
	Vpara_C7_7	222	99.47																										98.3	99.15	98.97	98.48	98.84	99.09	99.7											98.77	98.57	98.92	99.52
	Vpara_C7_9	250	99.58	98.77	98.41				96.81	97.75	99.61	68,42;98,56	100	100	98.84	99,26;99,30	99,80;99,80	99,80;99,80	99,78;99,78	99,15;99,15	99,17;99,17	99,21;99,21						92,65;94,23;92,65	99.25	99.06	99.31	99.49	98.74	99.35	99.7											98.72	98.88	98.92	99.52
	Vpara_C8_3	224	99.38																										98.72	98.93	99.31	99.24	98.51	99.22	98.81											98.82	99.02	99.37	99.4
	Vpara_C8_4	252	99.79	98.77	98.89				95.28	96.5	99.81	98.85	99.59	99.8	99.47	99.25	99.8	99.53	99.78	99.46	99.17	99.34					99.3	95.91	98.45	98.93	99.31	98.73	98.83	99.09	99.7											98.77	98.66	98.56	99.16
	Vpara_C8_5	247	99.79	98.56	99.19				95.09	97.42	99.81	98.8	100	99.3	98.84	99.25	99.8	99.53	99.78	99.54	99.33	99.41						91,33;96,88	99.13	98.73	99.31	98.48	98.88	98.83	100											99.02	98.3	99.01	99.76
	Vpara_C8_6	218																											98.15	98.8	98.97	99.49	99.39	99.22	99.41											99.17	98.57	98.83	99.52
	Vpara_C8_8	223	98.94																										98.56	98.8	99.31	98.99	99.25	99.09	99.41											97.99	98.31	98.83	99.4
	Vpara_CAIM-1400	290	100	100	99.98	100	100	100	100	100	100	100	100	100	100	100	100	100	100	100	100	100	100	100	100	100	100	100	99.96	100	100	100	100	100	100	100	100	100	99.85	100	100	100	100	100	100	100	100	100	100
	Vpara_CAIM-1772	238	99.79																										98.64	98.73	99.31	99.49	99.02	98.83	100				68.69							98.92	98.75	98.92	99.4
	Vpara_CDC_K4556R	253	99.79	98.77	99.06				93.62	97.42	99.81	98.89	100	99.6	98.84	99	99.21	99.59	99.78	99.07	98.83	99.21				94.94	99.65	97,00;96,88	98.34	99	99.31	98.48	98.97	99.81	99.11											98.72	99.33	98.83	100
	Vpara_CDC_K4557	254	99.79	99.8	97.14				94.05	97.27	99.81	98.46	99.18	99.5	99.36	99.45	99.8	99.66	100	98.25	99.33	98.75	99.55	99.66	99.82	99.31	97.18	93.86	98.64	99	99.31	98.86	99.44	98.63	99.11											98.82	99.64	98.83	99.28
	Vpara_CDC_K4558G	251	99.17	98.67	99.04				97.67	98.24	99.81	98.89	99.79	99.09	99.05	99	99.21	99.73	99.78	99.46	99.17	99.54						91,08;92,41	98.79	99.2	99.31	98.35	98.88	98.24	97.32											99.17	98.22	99.01	99.88
	Vpara_CDC_K4588	238	99.38																										98.49	98.93	99,31;72,83	99.24	98.51	98.37	97.62				68.33					67.96		98.43	99.51	99.19	99.52
	Vpara_CDC_K4636	269	99.79	98.97	98.72	98.92	85.56	98.35	97.86	96.83	99.61	98.65	99.38	98.79	98.73	99	99.8	99.86	99.78	99.38	99.33	99.21				94.29	97.53	94,89;93,22	98.26	98.8	98.97	99.11	98.97	98.57	97.02				69.18					67.96		98.38	98.7	99.01	99.76
	Vpara_CDC_K4637W	289	100	100	99.96	100	100	100	100	100	100	100	100	100	100	100	100	100	100	100	100	100	100	100	100	100	100	100	100	100	100	100	100	100	100	100	100	100	100	100	100	100	100	100	100	100	100	100	100
	Vpara_CDC_K4638	264	99.79	98.77	98.88				95.28	96.5	99.81	98.85	99.59	99.8	99.47	99.25	99.8	99.53	99.78	99.46	99.17	99.34					99.3	95.91	98.45	98.93	99.31	98.73	98.83	99.09	99.7				70.02							98.77	98.79	98.65	99.16
	Vpara_CDC_K4762	225	99.79																										98.3	98.93	98.28	99.37	98.79	98.7	98.81											98.92	99.95	98.83	99.4
	Vpara_CDC_K4764D	238	99.79																										98.64	98.73	99.31	99.49	99.02	98.83	100				68.69							98.92	98.75	98.92	99.4
	Vpara_CDC_K4764L	253	99.79	98.77	99.15	98.12	85.47	98.29	99.02	97.79	99.42	98.94	99.38	99.5	98.84	98.85	99.41	99.73	99.78	99.46	99.33	99.47						93.84	98	99	98.97	98.99	98.69	98.89	100											98.72	98.48	98.92	99.03
	Vpara_CDC_K4775	289	100	100	99.14	100	100	100	100	100	100	100	100	100	100	100	100	100	100	100	100	100	100	100	100	100	100	100	100	100	100	100	100	100	100	100	100	100	100	100	100	100	100	100	100	100	100	100	100
	Vpara_CDC_K4842	237	99.58																										98.68	99.13	98.97	98.86	98.65	99.48	100				69.6					68.17		98.82	99.02	99.46	99.64
	Vpara_CDC_K4857W	224	100																										98.49	99.26	99.31	98.86	99.44	99.22	100											98.38	99.28	99.19	99.4
	Vpara_CDC_K4858	249	99.79	98.46	98.96				93.44	98.43	99.81	98.7	98.77	99.8	99.05	99.4	100	99.93	99.78	99.77	99	99.27						92.99	98.56	99.13	98.97	98.35	98.74	99.15	99.11											98.72	98.97	99.28	99.76
	Vpara_CDC_K4859	249	99.79	98.56	98.88				97.6	98.58	99.42	69,27;69,14;98,80	98.97	99.09	98.52	98.95	99.61	99.66	99.78	99.61	99.17	99.28						92,56;95,31	98.19	98.86	98.97	98.61	99.16	99.61	99.11											98.53	99.19	98.92	99.28
	Vpara_CDC_K4981	227	99.79									68.36																	98.34	98.86	72,83;99,31	99.37	98.51	99.09	97.92											98.58	99.42	99.01	99.76
	Vpara_CDC_K5059W	224	99.79																										98.53	99.06	98.62	98.86	99.35	98.89	100											99.12	98.75	99.1	99.28
	Vpara_CDC_K5067	239	99.38																										98.34	98.86	99.31	98.61	98.6	98.24	97.62				68.75							98.43	99.15	99.1	99.52
	Vpara_CDC_K5125	265	100	98.77	99.07				95.34	97.61	99.81	99.04	99.59	99.7	98.94	99.15	99.8	99.53	99.78	99.85	99	99.54						92,10;93,54	98.15	99.2	99.66	99.37	99.49	98.76	98.81				68.54					68.59		99.31	99.02	99.28	99.03
	Vpara_CDC_K5126	248	99.38	99.69	99.11				95.34	97.75	99.81	98,65;68,23	99.38	99.8	99.26	99.3	99.41	99.66	99.78	99.54	99.17	99.14						96,44;91,11	98.6	98.86	98.97	98.99	98.46	98.5	97.92											99.46	98.88	99.19	99.52
	Vpara_CDC_K5277	267	99.79	98.46	99.14	99.37	87.15	98.41	98.22	98.88	100	98.94	99.18	99.6	99.05	99.05	99.41	99.59	100	99.31	99.17	99.21					99.47	91,94;94,67	98.26	98.93	99.31	98.48	99.25	99.22	99.41				68.76					67.95		98.72	98.84	98.92	99.4
	Vpara_CDC_K5282	224	99.58																										98.6	99	98.97	99.37	98.69	99.02	98.81											98.72	99.33	98.92	99.28
	Vpara_CDC_K5306	263	99.58	98.67	99				95.34	98.88	99.42	98.51	99.79	99.4	98.94	98.95	99.41	99.8	99.78	99.46	99.17	99.54						92,41;91,08	98.68	98.73	99.66	98.61	98.93	98.63	99.11				68.96							99.17	98.43	99.01	100
	Vpara_CDC_K5323G	239	99.79																										98.3	98.93	98.97	98.48	98.79	98.7	98.81				69.39					67.96		98.92	99.95	98.83	99.4
	Vpara_CDC_K5324G	240	99.38																										98.68	98.86	99,31;72,83	98.61	98.69	98.31	97.62				69.18					67.64		98.43	99.51	98.83	99.52
	Vpara_CDC_K5324W	240	99.38																										98.68	98.86	99,31;72,83	98.61	98.69	98.31	97.62				69.18					67.64		98.43	99.51	98.83	99.52
	Vpara_CDC_K5330	238	99.79																										99.25	99.13	99.31	99.37	98.69	98.31	97.32				69.39					67.96		99.12	99.11	99.37	99.76
	Vpara_CDC_K5331	279	99.79	98.56	99.19				93.6	97.68	99.81	98.7	100	99.4	99.47	99	99.21	99.66	99.78	99.31	99.17	99.14						95.54	98.49	98.73	99.31	97.97	98.97	99.02	98.81	99.51	99.64	99.2	96.02	99.9	100	99.63	97.94	100	99.78	98.92	98.79	99.1	99.52
	Vpara_CDC_K5345W	264	99.58	98.77	98.89				97.85	98.58	99.42	98.7	99.79	99.3	98.73	99.55	99.8	99.39	99.78	99.38	99.17	99.41						92.36	98.23	99.06	98.62	98.73	98.93	99.41	100				69.18					67.96		98.82	98.79	98.65	99.16
	Vpara_CDC_K5428	266	99.79	98.77	99.05				97.73	96.72	99.81	99.04	99.79	99.3	98.62	98.95	99.8	99.8	99.78	99.23	99.5	99.34				94.94	98.24	95.71	98.38	98.66	99.31	98.99	99.11	99.35	99.7				69.17					67.96		99.12	99.02	98.83	99.76
	Vpara_CDC_K5439	279	99.79	98.56	99.2				93.6	97.68	99.81	98.7	100	99.4	99.47	99	99.8	99.8	99.78	99.31	99.17	99.14						95.54	98.49	98.73	99.31	97.97	98.97	99.02	98.81	99.51	99.64	99.2	96.02	99.9	100	99.63	97.94	100	99.78	98.92	98.79	99.19	99.52
	Vpara_CDC_K5485	247	99.79	98.56	99.1				97.91	98.58	99.42	98.7	99.79	99.3	98.73	99.55	99.8	99.53	99.78	98.92	99	99.41						96,44;91,11	98.79	99	98.97	99.37	98.93	98.89	99.11											99.22	99.06	98.74	99.4
	Vpara_CDC_K5528	289	100	100	99.98	100	100	100	100	100	100	100	100	100	100	100	100	100	100	100	100	100	100	100	100	100	100	100	100	100	100	100	100	100	100	100	100	100	100	100	100	100	100	100	100	100	100	100	100
	Vpara_CDC_K5579	240	99.79																										98.15	98.73	72,83;99,31	98.61	99.44	99.02	98.81				69.18					67.64		99.07	99.42	99.01	99.4
	Vpara_CDC_K5635	250	99.79	98.67	98.98				94.66	97.61	99.81	98.85	99.79	99.5	98.94	99.25	99.8	99.39	99.78	99.23	99.17	99.54	97.28	99.66	99.28			92.72	98.19	99	99.31	98.35	98.65	99.41	100											98.87	98.66	98.92	99.4
	Vpara_CFSAN001595	279	99.79	98.56	98.31				93.6	97.68	99.81	98.7	100	99.4	99.47	99	99.21	99.66	99.78	99.31	99.17	99.14						95.54	98.49	98.73	99.31	97.97	98.97	99.02	98.81	99.51	99.64	99.2	96.02	99.9	100	99.63	97.94	100	99.78	98.92	98.79	99.1	99.52
	Vpara_CFSAN001600	264	99.58	98.77	98.27				97.85	98.58	99.42	98.7	99.79	99.3	98.73	99.55	99.8	99.39	99.78	99.38	99.17	99.41						92.36	98.23	99.06	98.62	98.73	98.93	99.41	100				69.18					67.96		98.82	98.79	98.65	99.16
	Vpara_CFSAN001611	264	99.58	98.77	97.3				97.85	98.58	99.42	98.7	99.79	99.3	98.73	99.55	99.8	99.39	99.78	99.38	99.17	99.41						92.36	98.23	99.06	98.62	98.73	98.93	99.41	100				69.18					67.96		98.82	98.79	98.65	99.16
	Vpara_CFSAN001614	264	99.58	98.77	97.3				97.85	98.58	99.42	98.7	99.79	99.3	98.62	99.55	99.8	99.39	99.78	99.38	99	99.41						92.36	98.23	99.06	98.62	98.73	98.93	99.41	100				69.18					67.96		98.82	98.79	98.65	99.16
	Vpara_CFSAN001616	263	99.58	97,91;98,86	97.3				97.85	98.54	99.42	98.7	99.79	99.3	98.62	99.55	99.8	99.39	99.78	99.38	99	99.41						92.36	98.23	99.06	98.62	98.73	98.93	99.41	100				69.18					67.96		98.82	98.79	98.65	99.16
	Vpara_CFSAN001617	262	99.79	98.56	98.37				97.85	98.58	99.42	98.7	99.79	99.3	98.73	99.55	99.8	99.53	99.56	98.92	99	99.41						96,44;91,11	98.79	99	98.97	99.37	98.93	98.89	99.11				68.76					67.96		99.22	99.06	98.74	99.4
	Vpara_CFSAN001620	264	99.58	98.77	97.3				97.85	98.58	99.42	98.7	99.79	99.3	98.73	99.55	99.8	99.39	99.78	99.38	99.17	99.41						92.36	98.23	99.06	98.62	98.73	98.93	99.41	100				69.18					67.96		98.82	98.79	98.65	99.16
	Vpara_CFSAN007433	241	99.79																										98.56	99	99.31	99.24	99.3	98.7	100				69.18					67.96		98.67	98.93	99.1	100
	Vpara_CFSAN007437	252	99.58	98.97	98.42	98.69			92.64	97.19	99.61	98.65	99.79	99.7	99.36	99.15	99.61	99.66	99.78	99	99.67	98.88				93.84	99.47	92,65;94,34;92,67;95,70;94,77;94,43;95,10;95,10	98.56	98.86	99.31	98.48	99.77	99.02	97.62											98.43	98.61	98.83	99.64
	Vpara_CFSAN007438	224	100																										98.56	99.2	98.97	99.87	99.07	99.35	99.7											98.08	99.37	99.64	99.76
	Vpara_CFSAN007440	238	99.58																										98.41	98.86	99.31	99.37	99.02	98.76	99.41				68.33					67.96		98.58	99.02	99.1	99.52
	Vpara_CFSAN007441	225	99.17																										98.11	99	72,83;98,62	98.35	98.97	99.28	97.02											98.72	98.7	99.01	99.76
	Vpara_CFSAN007443	251	99.38	98.77	98.99				95.83	98.28	99.42	98.61	98.97	99.6	99.15	99.05	99.61	99.53	99.78	99	99.83	99.34						95.44	98.49	98.73	98.97	98.35	98.55	98.57	98.21											98.97	99.06	99.46	99.4
	Vpara_CFSAN007444	249	99.79	99.28	99				93.37	98.24	99.42	99.04	99.79	99.7	98.73	99.05	99.8	99.93	100	99.85	99.33	98.56							98.75	99.26	99.31	98.61	99.07	98.5	98.81											98.77	99.19	98.92	99.4
	Vpara_CFSAN007445	240	99.79																										98.15	98.73	99,31;72,83	98.61	99.44	99.02	98.81				69.18					67.64		99.07	99.42	99.01	99.4
	Vpara_CFSAN007446	258	99.58	98.46	98.67	97.89	85.21	98.31	94.85	96.24	99.81	98.75	99.79	99.6	98.84	99.2	99.61	99.59	99.78	99.54	99	99.41	98.4	98.32	97.64	99.09	97.18	93.86	98.91	99.13	98.62	98.61	99.07	99.22	100											99.31	97.49	99.28	99.16
	Vpara_CFSAN007447	249	99.79	98.56	98.19				92.64	98.54	99.42	98.51	99.38	99.19	98.84	99.3	99.41	99.59	99.78	99.77	99.5	98.75						93.11	98.38	99.13	99.66	98.61	99.21	99.09	97.62											99.12	99.19	98.92	99.64
	Vpara_CFSAN007448	224	99.79																										98.49	98.93	99.31	99.37	98.69	99.61	99.7											98.58	98.48	99.19	100
	Vpara_CFSAN007455	253	99.38	98.36	98.71	99.49	87.33	98.26	98.96	98.8	99.81	98.61	99.59	99.6	98.84	98.95	99.41	99.93	99.78	99.85	99.5	99.34					99.47	95.29	98.79	99.13	98.97	98.73	99.35	98.96	97.32											98.43	99.33	99.46	99.4
	Vpara_CFSAN007456	239	99.79																										98.49	99	98.28	99.37	98.93	98.96	99.7				68.75					67.96		99.02	99.15	98.92	99.4
	Vpara_CFSAN007457	263	99.79	98.56	98.86				97.91	98.54	99.42	98.7	99.79	99.3	98.73	99.55	99.8	99.53	99.78	98.92	99	99.41						96,44;91,11	98.79	99	98.97	99.37	98.93	98.89	99.11				70.23					68.17		99.22	99.06	98.74	99.4
	Vpara_CFSAN007459	267	99.79	99.39	99.07	99.49	99.91	99.58	96.94	97.19	99.81	98.85	99.79	99.09	98.73	99.35	99.21	99.53	99.78	99.77	99	99.41						96,88;91,33	98.64	98.93	99.31	98.61	99.49	98.96	98.81				68.33					68.28		98.82	98.22	98.92	99.28
	Vpara_CFSAN012491	268	99.79	99.8	98.97				93.99	97.27	99.81	98.46	99.18	99.5	99.36	99.5	99.8	99.66	100	98.17	99.33	98.75	99.55	99.66	99.82	99.31	97.35	93.86	98.64	99	99.31	98.86	99.44	98.63	99.11				68.54					67.96		98.82	99.6	98.83	99.28
	Vpara_CFSAN018753	285	99.79	98.97	98.41				94.11	98.43	99.61	98.51	99.59	98.99	98.94	98.85	99.61	99.66	99.78	99.85	98.83	99.21	99.95	99.66	99.64	99.54	99.82	95.09	98.49	99.2	98.97	99.24	98.06	99.41	99.7	99.51	100	99.2	96.02	99.9	100	99.38	100	100	99.89	98.92	99.02	99.1	99.88
	Vpara_CFSAN018755	252	99.58	98.46	97.75	99.49	78.04	95.99	95.89	97.61	99.61	98.61	100	99.6	98.62	99	99.61	99.73	99.78	99.46	99.5	99.41						93.36	98.26	98.8	98.97	98.86	99.07	99.02	99.41											98.53	98.97	98.83	99.16
	Vpara_CFSAN018756	224	99.79																										98.45	99.06	99,31;73,58	98.23	96.59	99.15	100											98.87	99.19	98.74	99.76
	Vpara_CFSAN018758	224	99.58																										97.96	99.13	99.31	97.97	99.11	99.48	100											98.67	99.37	98.92	99.28
	Vpara_CFSAN018761	239	99.58																										98.75	98.59	98.97	98.35	98.79	98.76	98.81				68.54					68.17		99.66	98.7	99.19	99.28
	Vpara_CFSAN018762	237	99.58																										98.75	98.59	98.97	98.35	98.79	98.76	98.81				68.54					68.17		99.66	98.7	99.19	99.28
	Vpara_CFSAN018764	264	99.79	98.97	98.64				96.38	96.45	99.42	98.65	97.74	100	98.62	99.45	99.61	99.59	99.78	98.92	99.33	99.34						93.78	98.45	98.59	98.97	98.35	99.49	99.02	98.81				68.54					68.17		99.22	99.06	98.29	99.16
	Vpara_CFSAN018765	264	99.79	98.97	99.13				96.38	96.45	99.42	98.65	97.74	100	98.62	99.45	99.61	99.59	99.78	98.92	99.33	99.34						93.78	98.45	98.59	98.97	98.35	99.49	99.02	98.81				68.54					68.17		99.22	99.06	98.29	99.16
	Vpara_CFSAN018766	236	99.79																										98.64	99.26	99.31	99.11	98.32	98.83	99.7				68.54					67.96		99.61	98.75	98.83	99.64
	Vpara_CFSAN018767	240	99.38																										99.28	98.86	99,31;72,83	98.61	98.65	98.24	97.62				68.75					67.52		98.43	99.11	99.1	99.52
	Vpara_CFSAN018768	264	99.58	98.77	97.3				97.85	98.58	99.42	98.7	99.79	99.3	98.73	99.55	99.8	99.39	99.78	99.38	99.17	99.41						92.36	98.23	99.06	98.62	98.73	98.93	99.41	100				69.18					67.96		98.82	98.79	98.65	99.16
	Vpara_CFSAN018775	255	99.58	98.77	98.75				97.85	98.58	99.42	98.7	99.79	99.3	98.73	99.55	99.8	99.39	99.78	99.38	99.17	99.41						92.36	98.23	99.06	98.62	98.73	98.93	99.41	100				69.18					67.96		98.82	98.79	98.65	99.16
	Vpara_CFSAN022331	264	99.58	98.77	98.39				97.85	98.58	99.42	98.7	99.79	99.3	98.73	99.55	99.8	99.39	99.78	99.38	99.17	99.41						92.36	98.23	99.06	98.62	98.73	98.93	99.41	100				69.18					67.96		98.82	98.79	98.65	99.16
	Vpara_CFSAN025063	282	99.58	99.08	99.09				97.67	98.32	99.42	98.46	100	99.7	98.73	99	99.61	99.59	99.78	99.46	99.5	99.41				94.52	97.53	93,25;91,06	98.26	98.66	99.66	98.86	99.02	99.22	99.7	99.51	99.64	99.2	96.02	99.9	100	99.63	97.94	99.8	99.78	98.33	98.97	99.19	99.4
	Vpara_CFSAN025067	282	99.58	99.08	99.25				97.67	98.32	99.42	98.46	100	99.7	98.73	99	99.61	99.59	99.78	99.46	99.5	99.41				94.52	97.53	91,06;93,25	98.26	98.66	99.66	98.86	99.02	99.22	99.7	99.51	99.64	99.2	96.02	99.9	100	99.63	97.94	99.8	99.78	98.33	98.97	99.19	99.4
	Vpara_CGVP18	252	99.79	98.46	98.8				97.73	95.78	99.81	98.75	100	99.7	99.68	99	99.41	99.73	100	99.07	99.33	99.28						92.87	98.34	98.73	99.31	99.37	99.02	99.22	100											99.26	99.11	98.74	99.4
	Vpara_CHN25	225	99.38																										98.6	98.86	98.97	98.61	99.35	99.09	99.7											98.87	98.7	99.1	99.52
	Vpara_CICESE-170	285	100	100	99.97	100	100	99.98	100	100	100	100	100	100	100	100	100	100	100	99.92	100	100	99.95	100	100	99.77	100	100	100	100	100	100	100	100	100	99.35	100	100	100	100	100	100	100	100	100	100	100	99,67;100,00	100
	Vpara_CICESE-186	289	100	100	99.97	100	100	100	100	100	100	100	100	100	100	100	100	100	100	100	100	100	100	100	100	100	100	100	99.85	100	100	100	100	100	100	100	100	100	100	100	100	100	100	100		100	100	100	100
	Vpara_CICESE-187	285	100	100	99.97	100	100	100	100	100	100	99.95	100	100	100	100	100	100	100	100	100	100	100	100	100	100	100	100	100	100	100	100	100	100	100	100	100	100	100	100	100	100	100	100		100	100	100	100
	Vpara_CICESE-188	249				100		99.95	100	100	100	100	100	100	100	100	100	100			100	100	100						100	100	100	100		100	100			100	100	100						100	100	100	100
	Vpara_CICESE-273	278	100	100		100		100	100	100	100	100	100	100	100	100	100	100	100	100	100	100	100	100	100			100	100	100	100	100	99.95	100	100	100		100	100	100	100	99.87		100	100	100	100	100	100
	Vpara_CTVP27C	240	99.79																										98.56	99	99.31	99.24	99.3	98.7	100				69.18					67.96		98.67	98.93	99.1	100
	Vpara_CTVP31C	240	99.79																										98.56	99	99.31	99.24	99.3	98.7	100				69.18					67.96		98.67	98.93	99.1	100
	Vpara_CTVP34C	240	99.79																										98.56	99	99.31	99.24	99.3	98.7	100				69.18					67.96		98.67	98.93	99.1	100
	Vpara_CTVP35C	226	99.79																										98.68	99.13	99.31	99.11	99.35	98.76	98.81											98.87	98.61	99.01	100
	Vpara_Colony127	222	99.58																										98.56	98.66	98.97	99.37	98.93	98.76	99.11											98.77	99.15	98.56	99.4
	Vpara_Colony15	250	99.79	98.87	98.27				97.66	97.23	100	98.61	98.97	99.3	99.05	98.95	100	99.86	99.56	99.69	99	99.54						93.75	98.6	99.67	99.66	98.86	99.53	98.63	97.62											98.67	98.79	99.55	99.64
	Vpara_Colony394	250	99.58	98.56	96.92				98.34	96.75	99.81	98.65	99.79	95.67	98.73	99.55	99.8	99.66	99.78	99.31	99.67	99.14						92.67	97.51	98.13	98.97	98.99	98.6	98.5	99.41											97.55	98.3	98.83	99.4
	Vpara_Colony395	223	99.58																										97.89	98.13	98.28	98.1	98.32	98.44	97.32											98.14	98.48	98.92	99.03
	Vpara_Colony523	223	99.79																										98.34	99.4	98.62	99.75	98.93	98.63	99.11											99.02	98.66	98.65	99.4
	Vpara_Colony524	248	100	98.46	98.39				98.4	98.47	99.81	98,65;68,65	98.77	99.8	99.05	99.4	99.8	99.53	99.78	99.54	99.67	99.01						92.22	98.75	99	99.31	98.35	98.83	99.15	99.11											99.22	99.15	99.28	99.4
	Vpara_Colony525	248	99.58	99.08	97.05				96.81	97.27	99.61	98.7	98.97	99.7	98.73	98.9	99.41	99.53	99.78	99.77	99	99.34						92.44	99.02	99.2	99.66	98.73	99.39	98.89	98.81											98.87	99.28	98.47	99.88
	Vpara_Colony526	222	99.79																										98.15	99.4	98.97	98.61	99.25	98.83	97.32											99.31	98.7	99.1	99.4
	Vpara_Colony545	251	100	97.95	97.11				96.2	96.93	99.61	98.56	99.38	99.09	98.94	99.25	99.61	99.53	99.56	99.31	99.17	99.21						93.6	99.21	99	98.97	99.37	99.49	99.28	99.7											98.72	99.02	99.1	99.64
	Vpara_Colony546	222	99.38																										98.26	99	98.62	99.24	98.51	99.15	99.7											98.77	99.11	99.19	99.88
	Vpara_Colony547	248	99.79	98.46	98.53				97.36	98.02	99.81	98.75	99.79	99.3	98.94	99.55	100	99.73	99.78	99.31	99.5	99.41						92.89	98.68	99.13	99.66	98.99	98.93	99.48	100											98.92	98.88	98.92	99.64
	Vpara_Colony548	248	99.79	99.8	98.29				94.05	97.27	99.81	98.46	99.18	99.5	99.36	99.5	99.8	99.66	100	99.38	99.33	99.01						93.79	98.64	99	99.31	98.73	99.44	98.63	99.11											99.07	99.64	98.83	99.28
	Vpara_Colony549	225	99.79																										98.49	99.06	98.62	99.37	98.93	98.96	99.11											99.02	99.15	98.92	100
	Vpara_Colony550	251	99.58	100	96.42				99.94	99.96	100	100	100	100	100	100	100	100	100	100	100	100						100	99.96	100	99.31	100	100	100	100											100	99.95	100	100
	Vpara_Colony551	250	99.58	98.87	98.51				99.2	96	100	98.61	98.97	99.3	99.47	98.95	99.21	99.66	99.78	99.31	99.17	99.6						94.23	98.38	99	98.97	98.86	98.93	98.89	100											98.67	98.75	99.28	99.28
	Vpara_Colony552	251	99.79	98.97	97.59				93.37	98.88	99.81	98.65	100	99.4	98.84	98.8	99.61	99.66	99.78	99.23	99.17	99.21						94.68	98.49	99.2	98.97	99.37	99.21	99.41	99.7											99.02	99.02	99.1	99.52
	Vpara_Colony553	248	99.79	98.87	97.22				93.1	96.41	99.42	98.56	99.18	99.19	99.68	98.95	99.41	99.53	99.78	99.15	99.17	99.14						93.79	98.98	99.13	98.62	98.73	99.35	99.48	100											99.61	98.7	98.92	100
	Vpara_Colony554	222	100																										98.6	99.06	99.31	99.49	98.93	99.09	99.41											99.17	98.75	99.28	99.4
	Vpara_Colony555	248	100	99.08	97.38				97.91	98.58	99.42	98.75	99.79	99.3	98.73	99.1	99.61	99.39	99.78	99.85	99	99.34						94.89	98.79	99.06	98.97	99.49	98.79	98.83	100											98.97	99.11	99.1	99.64
	Vpara_Colony556	248	99.79	98.87	96.99				97.55	97.61	99.61	98.75	99.38	99.7	98.94	99.15	99.8	99.53	99.56	99.92	99.5	99.21						92.67	98.68	99.13	98.97	98.61	99.07	99.54	100											99.07	99.02	99.28	99.4
	Vpara_Colony557	224	99.79																										98.72	98.59	99.31	99.11	99.53	98.76	99.7											99.26	98.84	98.83	99.28
	Vpara_Colony558	222	99.38																										98.08	98.66	98.97	99.11	98.83	99.41	100											99.12	98.61	98.83	99.76
	Vpara_Colony559	248	99.79	98.67	96.67				96.75	96.45	99.81	98.75	99.79	99.8	99.05	99.15	99.8	99.73	99.78	99.15	99	99.34						94.97	98.53	98.73	99.31	98.61	98.51	99.48	100											98.48	99.19	99.01	100
	Vpara_Colony601	249	99.17	97.95	99				95.95	98.77	99.81	98,70;68,88	99.18	99.3	99.36	99	99.8	99.8	99.78	99.07	98.83	99.21						92.19	98.6	99.13	98.97	98.73	98.83	98.76	100											98.53	99.91	98.92	99.64
	Vpara_Colony602	249	99.38	99.39	97.44				96.98	97.19	99.81	98.85	99.79	99.09	98.73	99.35	99.21	99.53	99.78	99.61	99.33	99.41						92.67	98.68	98.93	98.28	98.73	99.11	98.76	99.7											98.82	98.57	98.74	99.4
	Vpara_Colony607	250	99.58	98.46	97.54				99.02	97.46	99.61	98.8	99.79	96.47	89.42	99.55	99.21	99.66	99.78	99.46	99.17	99.54						100	98.38	98.93	98.97	99.37	99.39	99.61	100											98.08	99.15	98.92	99.52
	Vpara_Colony608	248	99.58	98.77	96.9				97.6	98.47	99.81	98.56	99.79	99.8	98.62	98.8	99.8	99.25	99.56	99.31	99.83	99.47						93.13	98.64	98.93	98.62	99.11	98.83	98.76	100											98.82	98.84	99.01	99.4
	Vpara_Colony90	222	99.79																										98.72	98.73	98.62	98.99	98.88	99.02	97.62											98.28	98.57	99.37	99.28
	Vpara_Colony92	248	99.79	98.67	97.26				99.08	97.16	99.42	98.65	99.18	99.9	98.62	99.05	99.61	99.66	99.78	99.46	99.33	99.01						87.78	98.79	99.47	98.97	97.84	98.83	99.09	99.7											99.22	99.19	98.92	99.76
	Vpara_Colony93	223	100																										98.68	99	99.31	98.48	99.53	98.83	99.11											98.97	98.79	99.37	99.16
	Vpara_D1_1	223	100																										98.3	99.26	99.31	98.48	99.09	98.76	100											98.18	98.7	98.74	99.52
	Vpara_D1_3	224	99.79																										98.3	99.33	99.31	98.48	99.16	98.76	100											98.18	98.7	98.74	99.52
	Vpara_D1_4	252	99.38	98.67	98.48				94.97	96.04	99.61	98.31	99.38	98.99	99.05	98.8	99.8	99.66	99.78	99.07	99.33	99.47	98.17	98.32	97.64	99.31	97.35	93.46	97.89	99.47	98.97	99.37	98.83	99.35	99.7											99.26	98.7	100	99.28
	Vpara_D1_7	249	100	98.84	99.02				96.99	96.76	99.42	98.65	99.79	99.6	99.05	98.95	99.41	99.93	99.78	99	99.17	99.47				96.88	98.32	94.26	98.79	98.93	98.62	98.73	99.03	98.89	99.41											99.17	99.78	99.37	99.28
	Vpara_D1_8	223	99.25																										98.49	99.33	98.62	98.48	98.55	99.41	99.7											99.17	98.57	99.37	99.64
	Vpara_D2_2	223	99.58																										98	99.06	99.31	99.24	99.39	98.89	100											98.38	99.28	99.28	99.4
	Vpara_D2_7	218																											98.6	99.08	98,97;73,21	99.37	98.61	99.61	99.65											98.87	98.88	99.19	99.16
	Vpara_D2_8	224	99.58																										98.41	98.73	99.31	99.11	99.44	99.15	98.81											97.94	99.33	98.92	99.76
	Vpara_D2_9	249	99.79	99.28	98.94				98.41	97.57	99.81	98.46	100	99.5	98.73	98.85	99.8	99.8	100	99.23	99.17	99.14					99.3	94.68	98.49	98.8	99.31	99.49	98.6	98.63	100											98.58	98.79	98.92	99.64
	Vpara_D3112	224	99.79																										98.53	98.66	99.31	99.37	98.51	99.48	92.26											98.23	97.83	98.92	99.88
	Vpara_D3_2	225	99.79																										98.64	98.86	98,62;73,58	98.35	98.79	98.57	99.11											98.87	98.53	98.65	99.16
	Vpara_D3_5	225	99.38																										98.38	98.8	98.97	98.1	96.59	98.83	100											98.72	99.02	98.92	99.28
	Vpara_D3_6	219																											98.23	99.12	72,45;98,97	99.49		98.96	100											99.26	98.43	98.56	99.4
	Vpara_D4_1	236				96.97			92.7	98.53	99.81	98.85	99.18	99.7	98.94	98.89	100	99.68	100		99.29	99.19						95,15;93,12	98.98	99.07	100	98.73		99.28	99.67											98.92	98.75	98.38	99.76
	Vpara_D4_3	252	99.79	97.96	99.09	96.97	91,98;85,30		92.7	98.54	99.81	98.85	99.18	99.7	98.94	98.9	100	99.73	99.56	99.46	99.33	99.41					99.3	92,67;95,09	98.98	99.06	99.31	98.73	98.88	99.28	99.7											98.92	98.75	98.38	99.76
	Vpara_D4_4	253	99.79	99.8	99.17				94.05	97.27	99.81	98,46;68,65	99.18	99.5	99.36	99.5	99.8	99.66	100	98.25	99.33	98.75	99.5	99.66	99.82	99.32	97.35	93.86	98.64	98.93	99.31	98.86	99.44	98.63	99.11											98.82	99.64	98.83	99.28
	Vpara_D4_5	223	98.96																										98.26	98.73	98,97;73,58	99.37	98.74	99.61	99.41											98.82	99.19	99.1	99.4
	Vpara_D4_6	226	99.79																										98.26	98.66	98,62;73,21	98.35	96.41	99.15	99.11											99.02	98.79	98.92	99.76
	Vpara_D4_7	222																											98.26	98.93	99.31	99.49	97.5	98.5	100											99.02	99.19	98.92	100
	Vpara_D5_1	223																											98.53	99	99.31	99.24	99.44	99.09	99.7											98.97	98.52	98.74	99.88
	Vpara_D5_3	250	99.71		99.05	98.17	85.47	98.57	94.85	97.42	100	98,61;68,60	100	99.6	98.84	99.2	99.8	99.66	99.78	99.58	99.17	99.27						94,86;97,29	98.53	99.06	99.31	98.86	99.41	99.09	99.7											97.89	98.88	99.46	99.64
	Vpara_D5_4	247	99.79		99.16				97.24	97.91	99.81	98.61	99.79	99.5	98.84	99	99.41	99.59	100	99.61	99.17	99.6						92,56;91,00	98.41	99.06	98.97	99.11	99.35	99.15	97.62											99.07	98.79	99.01	99.16
	Vpara_D5_6	224	100																										98.72	99	99.31	99.49	99.21	99.22	99.7											98.77	99.02	99.1	99.4
	Vpara_D5_7	246				99.77	91.88	95.92	93.5	97.76	99.74	98.56	98.77	99.3	98.94	99.12	99.61	99.46	100	99.77	99.1	99.14							98.6	98.8	98.62	98.48	99.03	98.7	98.3											99.12	99.28	99.01	99.4
	Vpara_D5_9	253	99.79	98.77	98.59				98.77	98.58	99.61	98.85	99.38	99.19	98.94	99.05	99.61	99.59	99.78	99.85	99.67	99.47	98.45	98.15	97.64	99.09	97.53	93.46	98.41	98.73	98.97	98.48	98.69	98.63	100											98.97	98.88	99.1	99.76
	Vpara_D6_1	237	99.57																										98.56	98.93	99.66	99.37	99.31	99.61	97.92				68.53					67.64		98.77	99.42	98.56	99.52
	Vpara_D6_2	228																											98.56	98.93	99.66	99.37	99.28	99.61	97.92				68.53					67.64		98.77	99.42	98.56	99.52
	Vpara_D6_3	248			99.17	99.72	93.19	95.91	99.08	97.75	99.22	98.99	99.18	99.7	98.94	99.5	99.41	99.53	99.78	99.34	99.46	99.01						92.15	98.23	99.05	99.31	98.99	99.26	99.35	97.62											99.07	98.84	99.19	100
	Vpara_D6_4	224	99.58																										98.3	99.06	99.31	98.23	96.59	99.41	99.41											99.9	99.42	98.92	99.4
	Vpara_D6_5	253	99.65		99.17	97.83	85.21	98.37	94.79	97.39	100	98.75	99.18	99.7	99.05	99.09	99.8	99.59	99.78	99.65	99.67	98.82	98.74	99.08	99.64			96,08;94,92	98.41	98.88	99.31	99.75	99.52	99.41	100											98.18	99.19	99.01	99.88
	Vpara_D6_6	250	99.58	98.77	99.22				96.07	98.5	99.81	98.89	99.59	99.3	99.05	99	99.41	100	100	99.38	99.33	99.21						95.32	98.64	98.86	98.97	99.37	98.88	98.83	99.41											98.67	98.97	98.92	99.03
	Vpara_D6_7	223	99.38																										98.56	99.13	98.97	99.37	99.77	99.35	99.7											98.23	98.75	98.74	99.4
	Vpara_D6_8	224	99.17																										98.83	99.33	99.31	99.37	99.44	99.09	99.41											97.89	98.7	98.65	100
	Vpara_D7_1	227																											98.19	99.17	98.87	99.49	99.23	99.32	100				68.55							98.23	99.11	98.47	99.28
	Vpara_D7_2	256	99.79	98.56	98.9	99.03	85.25	95.62	93.5	97.68	99.81	98.75	99.59	99.5	98.84	99.35	99.8	99.53	100	99.69	99.33	99.21				93.12	99.47	94,48;95,32;95,92;93,40;92,46	98.49	99	99.31	98.61	98.88	98.76	100											98.87	99.78	100	99.76
	Vpara_D7_3	259		98.98	99.09	99.43	87.15	98.06	96.2	97.78	99.77	98.8	99.18	99.3	99.05	99.05	99.8	99.66	99.56	99.15	99.65	99.14						91.94	99.06	98.8	98.97	98.99	99.37	98.89	97.32				68.97					68.28		99.17	98.4	98.92	99.76
	Vpara_D7_4	237	99.79																										98.41	98.66	98.97	98.61	99.35	98.63	98.21				68.54					67.64		99.17	99.06	99.19	99.88
	Vpara_D7_6	223	99.79																										98.68	99.26	99.31	98.35	99.16	99.41	99.7											98.82	99.42	98.92	99.52
	Vpara_D7_7	224	99.38																										97.89	99.13	98,62;73,58	98.1	96.55	98.96	99.11											99.22	98.08	98.83	99.28
	Vpara_D7_8	245							97.67	95.45	99.78	98.99	100	99.4	98.94	99.14	99.8	99.93	100	99.7	99.82	99.01							98.53	99.29	98.97	99.49	99.4	99.15	99.7											99.02	98.97	99.64	99.4
	Vpara_D8_2	233	99.76																										98.75	99.33	98.97	98.73	99.63	98.57	97.32				68.75					67.64		98.23	98.88	99.28	99.76
	Vpara_D8_3	237	99.79																										98.75	99.33	98.97	98.73	99.53	98.57	97.32				68.75					67.64		98.23	98.88	99.28	99.76
	Vpara_D8_5	247			99.19				94.05	98.41	99.78	98.51	99.18	99.5	99.36	99.5	99.8	99.66	100	99.45	99.16	98.75	99.47	99.53				100	98.23	98.93	99.31	98.86	98.94	98.83	99.56											98.87	99.64	98.83	99.88
	Vpara_D8_6	268	100	98.51	99.15	99.37	87.15	98.41	98.22	98.62	100	98.61	99.79	99.6	99.05	99	99.41	99.66	100	99.31	99.17	99.21					99.47	91,94;94,67	98.68	98.86	98.62	99.37	99.21	99.22	99.7				68.55					67.64		98.72	98.84	98.92	99.4
	Vpara_D8_7	257			99.12	99.37	87.15	97.75	98.22	98.62	100	98.61	99.79	99.6	99.05	98.97	99.41	99.66	100	99.11	98.95	99.21					99.51		98.68	98.86	98.62	99.37	99.2	99.22	99.7				68.55					67.64		98.72	98.84	98.92	99.4
	Vpara_D8_8	220	99.57																										98.15	99.33	99.31	98.86	98.42	98.83	99.7											99.22	98.61	98.92	99.16
	Vpara_D8_9	253	99.79	98.56	98.99				94.97	97.16	99.61	98.65	99.38	99.7	98.73	98.9	100	99.93	99.78	99.61	99.5	99.47	99.23	99.66	97.64	94.98	99.3	94.48	98.04	98.66	99.31	98.73	99.44	99.09	99.7											98.14	98.97	99.1	99.4
	Vpara_D9_3	223	99.67																										98.41	99.06	73,58;99,31	98.23	96.92	99.35	99.11											99.02	99.33	99.28	99.28
	Vpara_D9_6	251	99.51		99.05	99.54	93.19	96.85	97.73	97.87	99.81	98.65	100	99.3	98.84	99.25	99.41	99.46	100	99.54	99.12	99.41						95,75;92,38	99.09	99.13	98.97	99.11	99.35	98.7	99.11											98.38	98.4	99.01	99.76
	Vpara_DFP1847	251	99.38	98.56	98.8				93.86	97.34	99.61	69,12;98,44	99.79	99.19	98.73	98.95	99.61	99.8	99.78	99.61	99.83	99.21					99.3	94.68	98.75	99.4	98.97	99.24	98.65	99.41	99.7											99.22	99.11	98.83	99.52
	Vpara_DRD10	223	99.38																										98.72	99.06	98.97	99.37	98.51	98.17	97.62											97.94	98.52	99.19	99.16
	Vpara_E10_8	220	99.76																										98,15;98,27	99.21	72,45;98,97	99.49		98.96	100											99.26	98.43	98.47	99.4
	Vpara_E10_9	249	100	98.46	99.16				95.64	96.53	99.42	98.61	99.38	99.6	98.62	99.15	99.41	99.66	99.78	99.92	99.83	99.21						94.21	98.91	99.06	99.66	99.62	98.97	99.15	99.7											98.92	98.53	98.92	99.4
	Vpara_E1_10	225	99.58																										98.53	99.26	73,58;98,97	98.1	96.64	99.22	99.7											98.53	98.84	99.46	99.64
	Vpara_E1_5	224	99.79																										98.87	99.06	98.97	98.61	99.25	99.48	99.11											99.26	99.42	98.92	99.03
	Vpara_E1_9	250	99.38	99.39	99.3	99.49	99.91	99.62	96.94	97.19	99.81	98.85	99,79;99,79	99,09;99,09	98,73;98,73	99,35;99,35	99,21;99,21	99,53;99,53	99,78;99,78	99,77;99,77	99,00;99,00	99,41;99,41							98.68	98.93	98.28	98.73	99.11	98.76	99.7											98,82;98,82	98.57	98.74	99.4
	Vpara_E2_10	223	99.76																										98.56	99.2	99.31	99.75	99.13	99.15	100											98.82	99.28	99.01	99.88
	Vpara_E2_2	223	99.79																										98.79	99.2	98.62	99.11	99.18	98.7	97.92											98.87	97.87	99.1	99.28
	Vpara_E2_4	250	99.79	98.91	98.99				95.28	96.5	99.81	98.85	99.59	99.8	99.47	99.25	99.8	99.53	99.78	99.46	99.17	99.34					99.3	95.91	98.45	98.93	99.31	98.73	98.83	99.09	99.7											98.77	98.66	98.56	99.16
	Vpara_E3_1	246			99.19				95.32	97.68	99.57	98.85	99.38	99.6	98.52	99.1	99.61	99.8	99.78	99.3	99.5	99.47						94.5	99.21	98.66	97.25	98.61	99.56	99.41	100											99.07	98.84	98.92	99.52
	Vpara_E3_10	229	99.58																										98.68	98.66	98.97	99.11	98.55	98.5	99.7											98.33	98.66	99.19	99.16
	Vpara_E3_6	246	99.79	98.67					95.32	97.68	99.61	98.85	99.38	99.6	98.52	99.1	99.61	99.8	99.78	99.31	99.5	99.47						95.32	99.21	98.66	97.25	98.61	99.49	99.41	100											99.07	98.93		99.52
	Vpara_E4_10	224	99.58																										98,30;98,30	99.2	99,66;73,58	98.23	98.79	99.67	99.7											98.97	98.84	98.65	99.64
	Vpara_E4_2	247			98.22				96.01	98.8	99.37	98.75	99.79	99.19	98.73	99.55	99.61	99.39	99.78	99.23	99.15	99.41	97.08		99.5			94.39	98.49	99.06	99.31	98.86	99.41	98.76	97.32											98.58	98.97	99.28	99.88
	Vpara_E4_3	220																											99.13	99.11	99.31	99.24	99.13	99.22	99.11											99.51	99.15	99.28	99.88
	Vpara_E4_4	225	98.91																										98.19	99.13	73,58;98,97	98.73	98.74	99.67	99.7											98.87	98.79	99.19	99.16
	Vpara_E4_9	252	100	98.46	98.89				94.23	96.01	100	98.75	99.59	99.5	99.26	99.2	99.61	99.66	99.78	99.46	99.5	98.75	98.4	98.48	97.64	99.31	97.35	93.86	98.3	99.26	98.62	98.73	99.49	99.28	99.41											98.87	99.02	99.46	99.52
	Vpara_E5_8	225	99.38																										98.23	99.26	98,97;72,45	99.49	96.59	98.96	100											99.26	98.43	98.56	99.4
	Vpara_E6_4	248	99.79	98.91	99.07				95.32	97.68	99.61	98.8	99.38	99.6	98.52	99.1	99.61	99.8	100	99	99.5	99.47						95.32	98.6	98.73	98.97	99.37	99.54	99.15	100											99.12	98.48	98.92	100
	Vpara_E7_10	254	99.24	98.82	98.89	97.89	85.21	98.39	98.53	97.75	99.78	69,32;98,89	99.79	99.5	98.84	98.95	99.21	99.53	99.56	99.54	99.47	99.27					98.12	93,24;91,44;90,91	98.49	98.88	97.59	99.24	98.92	99.09	100											98.82	99.06	99.28	99.76
	Vpara_E7_9	222	98.96																										98.64	99.2	98,97;73,21	99.37	99.17	99.61	99.7											98.58	98.97	98.56	99.16
	Vpara_E9_7	249			99.07				96.14	97.23	99.55	98,61;68,73	99.59	99.8	98.94	99	99.41	99.59	99.78	99.75	98.83	99.27						92.83	98.64	99	99.31	99.24	98.75	99.15	100											99.26	99.02	99.1	99.4
	Vpara_E9_8	257	99.79	98.87	99.1	99.72	99.73	98.69	95.96	97.98	99.81	98,61;68,80	99.59	99.7	98.94	99.25	99.41	99.86	99.78	99.31	99.33	99.14						90,87;95,10;92,99	98.38	99.2	99.31	98.99	98.65	98.76	100											98.77	98.14	99.01	99.88
	Vpara_EN9701072	238	99.79																										96.94	98.73	99,31;72,83	98.61	99.44	99.14					69.18					67.64		99.07	97.37	96.4	99.4
	Vpara_EN9701121	259	99.79	98.56	98.58				97.85	98.58	99.42	98.7	99.79	99.3	98.73	99.55	96.56	98.19	99.56	98.92	95.65	99.41						96,44;91,10	98.5	99	98.97	99.37	98.93	97.87	99.11				68.76					67.96		99.22	96.21	98.74	99.4
	Vpara_F10_1	248	99.79	98.46	99.18				97.36	98.5	99.42	98.65	99.79	99.19	98.84	99.55	100	99.73	99.78	99.31	99.5	99.47						93.13	98.68	99.4	99.66	98.99	98.93	99.48	100											98.97	98.48	98.92	99.64
	Vpara_F10_2	225	99.79																										98.68	98.73	99.66	98.61	98.74	98.96	99.7											98.92	98.88	99.01	99.88
	Vpara_F10_3	250	100	98.56	99.09				95.58	97.98	99.61	98.89	100	99.6	98.94	99.05	99.21	99.66	99.78	99.38	99.33	99.14				94.94	99.47	94,48;95,32;93,83;95,82	98.64	99.2	98.62	98.48	98.88	98.76	99.7											98.72	99.06	99.1	99.76
	Vpara_F10_4	224	99.17																										98.45	98.59	99.31	99.49	99.07	99.35	99.11											98.48	98.88	99.19	100
	Vpara_F10_5	257	99.58	99.64	98.97	97.94	85.47	98.16	95.59	98.39	99.81	98.7	99.79	99.5	98.94	99.4	99.61	99.46	99.78	99.77	98.83	99.27	98.4	98.48	97.64	99.14	97.34	93.66	98.64	98.73	99.31	99.24	98.6	99.35	100											98.53	98.84	98.83	99.64
	Vpara_F10_6	224	99.79																										99.28	98.73	98.97	98.61	98.79	98.76	98.81											98.92	99.11	98.83	99.28
	Vpara_F10_7	247	99.79						96.56	96.83	99.23	98.65	99.79	99.5	98.84	98.85	99.61	99.39	99.78	99	99.83	99.27						98.3	98.6	99.2	99.31	99.37	99.86	99.74	100											98.62	98.7	99.19	99.52
	Vpara_F10_8	253	99.17	98.56	98.94				96.38	97.16	100	98.75	99,79;99,79	98,89;98,89	98,73;98,73	99,15;99,15	99,41;99,41	99,73;99,73	99,78;99,78	99,85;99,85	99,00;99,00	99,34;99,34	99,18;99,18	99,66;99,66	99,82;99,82	99,54;99,54	99,82;99,82	99,39;99,39	98.53	99.2	99.31	99.11	99.35	99.28	99.7											98.97	98.52	99.64	99.28
	Vpara_F10_9	225	99.73																										98.45	99.26	98.97	98.61	99.39	98.7	97.62											98.63	98.61	99.1	99.4
	Vpara_F1419	240	99.79																										98.15	98.73	72,83;99,31	98.61	99.44	99.02	98.81				69.18					67.64		99.07	99.42	99.01	99.4
	Vpara_F1_1	223	99.79																										98.41	99.13	99.31	99.24	98.69	98.96	99.41											98.87	98.52	99.28	99.76
	Vpara_F1_3	222	99.38																										98.15	98.8	98.97	99.49	99.39	99.22	99.41											99.36	98.57	98.83	99.76
	Vpara_F1_4	250	100	98.46	99.21				93.44	98.5	99.81	98.36	100	99.5	99.05	99	99.8	99.66	99.78	99.77	98.83	99.27						92,68;93,40	98.34	99.13	100	98.99	99.39	98.7	99.7											98.67	99.02	99.19	100
	Vpara_F1_6	223	99.79																										98.38	99.2	98.97	98.73	99.81	99.02	99.41											98.97	98.97	99.28	99.28
	Vpara_F1_8	253	100	99.08	99.3				94.05	96.98	99.23	98.51	99.38	99.8	99.05	99.4	100	99.86	99.78	99.46	99.5	99.21	99.27	99.83	99.64	99.54	99.65	95.29	98.38	99.26	99.31	99.11	98.79	99.09	99.7											98.33	99.64	98.83	99.03
	Vpara_F1_9	248			99.3				94.05	96.96	99.23	98.51	99.38	99.8	99.05	99.36	100	99.86	99.78	99.38	99.5	99.21	99.19	99.79			100	96.12	98.38	99.26	99.31	99.11	98.69	99.09	99.7											98.33	99.64	98.83	99.03
	Vpara_F2_2	247			99.32				94.05	96.96	99.23	98.51	99.38	99.8	99.05	99.4	100	99.86	99.78	99.46	99.49	99.21	99.19	99.81				95.89	98.38	99.26	99.31	99.11	98.76	99.09	99.7											98.33	99.64	98.83	99.03
	Vpara_F2_5	249			99.32				94.05	96.98	99.23	98.51	99,38;99,38	99,80;99,80	99,05;99,05	99.4	100	99.86	99.78	99.42	99.5	99.21	99.19	99.83	99.55		99.72	95.29	98.38	99.15	99.31	99.11	98.75	99.09	99.7											98.33	99.64	98.83	99.03
	Vpara_F2_6	252	100	99.48	99.32				94.05	96.96	99.23	98.51	99.38	99.8	99.05	99.4	100	99.86	99.78	99.46	99.5	99.21	99.26	99.82	99.64		100	95.29	98.38	99.23	99.31	99.11	98.79	99.09	99.7											98.33	99.64	98.83	99.03
	Vpara_F2_7	289	100	100	99.97	100	100	100	100	100	100	100	100	100	100	100	100	100	100	100	100	100	99.95	100	100	100	100	100	100	100	100	100	100	100	100	100	100	100	100	100	100	100	100	100	100	100	100	100	100
	Vpara_F2_8	289	100	100	99.98	100	100	100	100	100	100	100	100	100	100	100	100	100	100	100	100	100	99.95	100	100	100	100	100	100	100	100	100	100	100	100	100	100	100	100	100	100	100	100	100	100	100	100	100	100
	Vpara_F4_1	253	100	99.08	99.3				94.05	96.98	99.23	98.26	99,38;99,38	99,80;99,80	99,05;99,05	99,40;99,40	99,80;99,80	99,86;99,86	99,78;99,78	99,46;99,46	99,50;99,50	99,21;99,21	99,27;99,27	99,83;99,83	99,64;99,64	99,54;99,54	99,65;99,65	95,29;95,29	98.38	99.26	99.31	99.11	98.79	99.02	99.7											98.33	99.64	98.83	99.03
	Vpara_F4_10	217																											98	98.46	99.31	99.24		99.28	99.68											98.33	99.11	98.92	99.76
	Vpara_F4_2	219																											98.79	98.73	73,58;99,31	97.97	99.87	99.02	99.7											99.12	99.06	98.65	99.4
	Vpara_F4_3	247			99.24				95.58	98.01	99.49	98.94	100	99.8	98.84	99.05	99.21	99.66	99.78	99.43	99.33	99.14						96.02	98.53	99.06	98.62	98.48	98.84	98.83	100											98.92	98.57	98.74	99.28
	Vpara_F4_4	223	99.38																										98.19	98.86	98.97	99.49	98.79	99.41	100											99.12	99.28	98.83	99.76
	Vpara_F4_5	251	99.79	98.36	98.17				92.82	98.28	99.42	98.75	99.79	99.19	98.73	99.4	99.61	99.59	99.78	99.23	99.17	99.41	97.28	99.66	99.28			94.39	98.53	99.06	99.31	98.86	99.3	98.76	97.32											98.58	98.97	99.19	99.88
	Vpara_F4_6	229	99.54	97.83																	99	99.01						93.13	98.6	99.06	98.97	98.23	99.02	99.41	100											98.38	98.43	99.19	99.28
	Vpara_F4_7	218																											98.64	99.51	99.31	99.24	99.44	98.89	100											98.82	98.61	99.1	99.4
	Vpara_F4_8	223	99.17																										98.45	98.8	98.62	98.99	99.11	98.89	97.32											98.92	98.8	99.1	99.52
	Vpara_F4_9	221																											98.68	98.81	99.31	99.24	98.92	98.76	100											98.92	99.28	98.92	99.76
	Vpara_F5_1	224	99.77																										98.6	98.94	99.66	99.11	99.61	98.76	99.34											99.12	98.97	98.74	99.64
	Vpara_F5_10	234	99.58	98.15	99.36				96.69	97.57	99.81	99.04	99.79	99.3	99.15	99.05	99.61	99.39	100	99.15	99	99.01						93.13	98.6	99.13	98.97															98.38	98.43	99.19	99.28
	Vpara_F5_3	247	100		99.3				98.71	98.17	100	98.85	99.79	99.3	99.05	99.15	99.8	99.73	99.78	99.61	99.12	99.08						92,36;91,40	99.25	99.26	97.25	99.49	99.79	99.74	100											98.82	99.06	98.74	99.88
	Vpara_F5_4	224	100																										98.64	98.73	98.97	99.75	99.35	99.35	99.7											99.22	99.28	99.01	100
	Vpara_F5_5	224	99.79																										98.72	99.06	98.97	99.11	98.93	98.5	97.32											99.22	98.7	98.74	99.76
	Vpara_F5_6	221																											98.6	99.13	99.31	98.35	99.02	98.76	100											98.53	97.27	99.46	99.16
	Vpara_F5_7	219																											98.79	98.9	99.31	99.24		99.32	99.7											99.12	98.7	99.1	99.88
	Vpara_F5_8	220																											98.04	99.06	99.31	98.61	98.84	99.15	99.7											98.28	98.71	99.37	99.4
	Vpara_F5_9	220																											98.75	98.8	98.97	98.61	98.82	98.83	98.81											98.14	98.26	98.65	99.52
	Vpara_F6_1	223	99.62																										98.68	99.4	99.31	99.24	99.39	98.89	100											98.82	98.61	99.1	99.4
	Vpara_F6_2	222																											98.87	99.4	99.31	99.11	99.45	99.02	99.11											98.87	98.57	99.37	100
	Vpara_F6_3	248			99.07	99.37	85.28	96.25	95.28	98.58	99.54	98.75	99.38	95.97	98.62	99.5	99.61	99.53	99.78	99.57	99.47	99.34						95.09	98.3	98.87	99.31	99.37	99.02	98.76	99.7											98.08	98.66	98.74	99.64
	Vpara_F6_4	225	99.58																										98.3	98.93	98.97	98.61	98.46	99.28	99.11											98.97	97.6	98.74	99.28
	Vpara_F6_5	252	99.79	98.46	98.81	100	87.15	98.39	96.51	97.94	99.81	98.67	99.79	99.6	98.73	98.75	99.41	99.73	99.78	99.69	99.17	99.54						94,64;94,43;93,98	98.64	99.06	99.31	99.49	99.44	98.76	99.7											98.43	99.15	98.47	99.76
	Vpara_F6_6	220																											98.49	98.93	99.31	98.86	98.77	98.89	99.11											99.02	98.66	99.55	99.76
	Vpara_F6_7	218																											98.41	99.04	99.66	98.73	99.58	99.09	99.09											99.17	99.15	98.92	99.4
	Vpara_F6_8	246	99.38		99.04				95.58	97.82	99.61	98.46	99.59	99.4	99.15	99.15	100	99.86	99.78	99.61	99.33	99.41						95.32	98.53	99.26	99.31	98.35	98.97	99.35	96.13											99.17	98.84	98.74	99.4
	Vpara_F6_9	241	99.52	98,20;97,97	99.37				96.69	97.39	99.81	99.04	99.79	99.3	99.15	99.05	99.61	99.39	100	99.15	99	99.01						93.13	98.6	99.13	98.97	98.23	98.66	99.41	100											98.38	98.43	99.19	99.28
	Vpara_F7_10	249	99.79	99.39	99.14				93.31	98.06	99.42	98.56	99.79	95.77	98.84	99.6	99.41	99.93	99.78	99.69	99.17	99.34						93.78	98.87	99.4	98.97	98.73	98.88	98.96	99.11											98.77	98.79	99.1	99.28
	Vpara_F7_3	223	99.36																										98	99.13	98,62;73,58	98.1	96.55	98.96	99.11											99.22	98.12	98.83	99.64
	Vpara_F7_4	254			99.14	97.83	85.21	98.37	94.73	97.39	100	98.75	99.18	99.7	99.05	99.3	99.8	99.59	99.78	99.69	99.67	98.82	98.81	99.67	99.64	95.34	99.43	94,48;93,83	98.75	98.67	99.31	99.37	98.93	99.09	99.11											98.18	99.19	99.01	99.88
	Vpara_F7_6	225	99.58																										98.53	99.26	73,58;98,97	98.1	96.64	99.22	99.7											98.53	98.84	99.46	99.64
	Vpara_F7_7	222																											98.83	98.45	75,25;99,66	98.23	96.88	98.96	100											97.94	99.91	99.01	99.16
	Vpara_F7_8	256	99.38	98.56	99.14	97.83	85.21	98.37	94.73	97.39	100	98.75	99.18	99.7	99.05	99.3	99.8	99.59	99.78	99.69	99.67	98.82	99.66	99.33	99.64	94.94	99.65	93,83;94,48	98.75	98.73	99.31	99.37	98.93	99.09	99.11											98.18	99.19	99.01	99.88
	Vpara_F7_9	250	99.58	98.66	99.05				94.54	98.47	100	98.89	99.59	95.87	98.73	99.2	99.41	99.53	99.78	99.15	99	99.34				95.06	97	94,07;93,43	98.41	99.33	99.31	98.73	98.51	99.09	99.41											98.87	98.84	98.74	99.4
	Vpara_F8_1	224	99.79																										98.91	98.86	99.66	98.86	99.49	99.48	100											98.87	99.11	99.01	99.28
	Vpara_F8_10	224	99.79																										98.68	99.4	99.31	99.24	99.39	98.89	100											98.67	98.61	99.1	99.4
	Vpara_F8_2	249	99.79	99.39	99.11				93.31	98.06	99.42	98.17	99.79	95.77	98.84	99.6	99.41	99.93	99.78	99.69	99.17	99.34						93.78	98.87	99.4	98.97	98.73	98.88	98.96	99.11											98.77	98.79	99.1	99.28
	Vpara_F8_3	250	99.38	98.77	99.21	99.49	99.91	99.62	96.75	97.16	99.61	98.7	99.38	99.8	99.05	99.25	99.8	99.73	99.78	98.69	99	99.27						91,33;96,44	98.38	98.86	99.31	99.11	98.74	99.48	99.7											99.02	99.33	99.1	99.52
	Vpara_F8_4	244	99.49		99.12				93.31	98.06	99.26	98.56	99.79	95.77	98.84	99.6	99.41	99.93	99.78	99.69	99.1	99.34							98.87	99.4	98.97	98.73	98.92	98.96	99.11											98.77	98.79	99.1	99.28
	Vpara_F8_5	252	99.79	98.87	99.06	99.6	99.64	98.95	97.3	97.46	100	98.51	99.18	100	98.84	99.1	99.8	99.53	99.78	99.85	98.83	99.08						92.78	98.3	99.06	97.25	98.73	98.93	98.7	99.11											99.22	98.75	99.28	99.88
	Vpara_F8_6	225	99.38																										98.41	99	98.97	98.99	98.95	99.15	98.81											98.82	99.06	99.01	99.28
	Vpara_F8_7	220																											98.79	99.33	98.62	99.24	99.25	99.02	99.7											98.97	99.15	99.19	99.64
	Vpara_F8_8	224	99.79																										98.6	99	99.31	99.11	98.83	99.02	99.7											98.92	99.06	99.46	99.52
	Vpara_F8_9	224																											98.26	98.93	99.31	98.48	99.19	99.54	99.11											98.08	99.95	99.01	99.76
	Vpara_F9_1	223	99.79																										98.75	99.2	99.31	99.49	98.79	98.76	97.92											98.48	98.79	99.37	99.76
	Vpara_F9_10	247	99.58	98.15	99.37				96.69	97.57	99.81	99.04	99.79	99.3	99.15	99.05	99.61	99.39	100	99.15	99	99.01						93.13	98.6	98.75	98.97	98.23	98.97	99.41	100											98.38	98.43	99.19	99.28
	Vpara_F9_2	250	99.38	98.77	99.13				97.66	97.19	99.81	98.51	99.18	99.3	99.05	98.95	100	100	99.78	99.77	99	99.6						91.27	98.41	99.13	98.62	98.61	99.67	99.74	100											98.48	98.79	99.01	100
	Vpara_F9_3	224	99.79																										98.68	99.4	99.31	99.24	99.39	98.89	100											98.67	98.61	99.1	99.4
	Vpara_F9_4	247	99.58	98.15	99.37				96.69	97.53	99.81	99.04	99.79	99.3	99.15	99.05	99.61	99.39	100	99.15	99	99.01						93.13	98.53	98.75	98.97	98.23	98.97	99.41	100											98.38	98.43	99.19	99.28
	Vpara_F9_5	225	99.79																										98.72	99.2	99.66	98.99	99.25	99.28	99.7											98.82	98.97	98.92	100
	Vpara_F9_6	248	99.79	98.77	98.39				97.73	97.27	100	98.89	99.59	99.7	99.26	99.15	99.8	99.66	100	99.15	99	99.41						92.77	98.83	99	98.97	98.86	99.25	99.28	99.7											99.22	99.19	99.1	99.16
	Vpara_F9_7	224	99.79																										98.79	99.06	98.28	98.86	98.86	98.96	99.7											98.87	99.19	99.55	99.4
	Vpara_F9_8	223	100																										98.75	99	98.97	99.49	99.11	98.89	97.32											98.92	98.88	99.01	99.64
	Vpara_F9_9	222	99.75																										98.11	99.13	99.31	98.48	99.39	98.89	99.11											98.18	98.84	99.1	99.16
	Vpara_FB-11	249	99.58	99.59	97.08				96.45	98.17	99.81	98.51	99.59	99.4	99.26	99.15	99.41	99.59	99.78	99.46	99.67	99.21						95.54	98.15	98.53	99.31	99.37	99.44	99.48	99.7											98.97	99.06	99.28	99.64
	Vpara_FDAARGOS_120	261	99.79	98.56	97.93				97.85	98.58	99.42	98.7	99.79	99.3	98.73	99.55	99.8	99.53	99.56	98.92	99	99.41						91,11;96,44	98.79	99	98.97	99.37	98.93	98.89	99.11				68.76							99.22	99.06	98.74	99.4
	Vpara_FDAARGOS_52	263	99.58	98.67	97.43				95.34	98.88	99.42	98.51	99.79	99.4	98.94	98.95	99.41	99.8	99.78	99.46	99.17	99.54						92,41;91,08	98.68	98.73	99.66	98.61	98.93	98.63	99.11				68.96							98.77	98.43	99.01	100
	Vpara_FDAARGOS_53	263	99.58	98.77	97.3				97.85	98.58	99.42	98.7	99.79	99.3	98.62	99.55	99.8	99.39	99.78	99.38	99	99.41						92.36	98.23	99.06	98.62	98.73	98.93	99.41	100				69.18							98.82	98.79	98.65	99.16
	Vpara_FDAARGOS_667	225	99.38																										98.64	98.93	72,83;99,66	98.73	98.74	98.44	97.62											98.08	98.7	99.1	99.76
	Vpara_FIM-S1392	257	99.58	98.87	98.45	97.94	99.91	99.11	99.27	97.23	99.61	98.61	99.18	99.3	98.62	99.3	99.61	99.53	99.78	99.61	99.67	99.08	99.18	98.48	97.64	99.54	97.18	93.65	98.72	99.2	98.97	99.49	99.44	99.48	92.54											98.14	99.19	98.83	98.91
	Vpara_FIM-S1708	255	99.79	99.18	99.26	99.83	87.24	98.24	92.83	98.32	99.81	98.46	100	99.19	98.73	99.55	99.8	99.39	99.78	99.15	99.17	99.34	97.28	99.33	99.28			94.39	98.49	99.06	99.31	98.73	99.3	98.7	97.32											98.58	98.88	98.83	99.88
	Vpara_FORC_004	249	99.79	98.56	97.69				97.91	98.02	99.61	98.7	99.38	98.19	98.62	99	99.8	99.53	99.78	98.92	99	99.34						91,33;96,44	98.49	99.47	98.97	99.37	98.93	98.89	99.11											99.07	99.42	99.1	99.28
	Vpara_FORC_006	225	99.79																										98.15	98.86	73,58;98,62	98.35	96.41	98.89	98.81											98.87	98.7	97.86	99.16
	Vpara_FORC_014	251	99.38																										98.15	99.06	99.31	99.11	99.39	99.41	100		100	98.8	95.11	99.41	99.76	99.01		97.55	95.5	99.22	99.28	99.37	99.4
	Vpara_FORC_018	250	99.58	98.46	97.25				97.29	97.34	99.61	98.56	99.38	99.4	98.94	99.05	99.41	99.86	99.78	99.46	99.5	98.69						95.55	98.04	99.13	99.31	98.86	99.44	99.02	100											98.92	98.97	99.37	99.28
	Vpara_FORC_022	250	99.79	98.67	97.69				94.66	97.12	99.81	98.61	99.18	99.19	98.94	99.45	99.8	99.66	99.78	99.31	99.67	99.01						91,68;96,88;96,44	98.56	98.93	98.97	99.49	98.41	98.96	100											98.97	98.97	98.74	99.52
	Vpara_FORC_023	224	99.79																										98.64	98.73	99.31	99.49	98.97	99.35	99.7											99.51	98.84	98.92	99.4
	Vpara_FORC_071	254	99.58																										98.72	99.13	99.31	97.97	99.16	99.41	100	99.51	100	99.2	96.02	99.9	100	99.5	100	100	99.89	98.67	98.7	98.74	99.16
	Vpara_FORC_072	226	99.79																										98.41	99.06	73,58;98,97	99.49	96.22	98.96	98.81											99.02	99.19	98.83	99.64
	Vpara_FXH-72	248	99.58	99.18	98.97				96.14	97.23	99.61	98.61	99.79	99.7	98.94	99	99.41	99.59	99.78	99.77	98.83	99.27						92.57	98.64	99	99.31	99.24	98.69	99.15	100											99.26	99.02	99.1	99.4
	Vpara_FXH250	225	99.79																										98.49	98.86	99.31	98.48	98.93	98.89	100											99.26	98.4	99.82	99.64
	Vpara_G1	290	100	100	99.98	100	100	100	100	99.96	100	100	100	100	100	100	100	100	100	100	100	100	100	100	100	100	100	100	100	100	100	100	100	100	100	100	100	100	100	100	100	100	100	100	100	100	100	100	100
	Vpara_G149	225	99.79																										98.56	99	99.31	99.24	99.3	98.76	100											98.72	98.97	99.1	100
	Vpara_G1_1	222																											98.72	99.02	99.31	99.24	98.97	98.7	99.7											98.82	98.7	98.92	99.64
	Vpara_G1_10	289	100	100	99.96	100	99.91	100	99.94	99.96	100	100	100	100	100	100	100	100	100	100	100	100	99.95	100	100	100	100	100	99.96	100	100	99.87	100	100	100	100	100	100	100	100	100	100	100	100	100	100	100	100	100
	Vpara_G1_2	221	99.58																										98.64	98.73	99.66	98.86	98.88	99.22	99.7											98.38	99.02	98.83	99.28
	Vpara_G1_7	270				100	100		100	100	100	100	100	100	100	100	100	100	100	100	100	100	99.95	100				100	99.96	100	100	100	100	100	100	100		100	100				100			100	100	99.91	100
	Vpara_G1_9	275			99.97	100	100	100	100	100	100	100	100	100	100	100	100	100	100	100	100	100	99.95	100	100		100		100	100	100	100	100	100	100			100	100	100	100		100	100		100	100	100	100
	Vpara_G2_1	271			99.97	100	100	99.98	100	99.96	100	100	100	100	100	100	99.8	100	100	100	100	100	99.95		100		99.7	100	100	100	100	100	100	100	100		100	100	100	100	100		100	100		100	100	100	100
	Vpara_G2_3	248	99.38	98.36	99.11				95.77	97.72	99.81	98.94	99.18	99.6	99.58	99.25	99.61	99.53	99.78	99.31	99.5	99.34					99.47	94,43;94,68	98.98	99.4	99.66	98.61	98.88	98.83	97.62											98.43	98.62	99.37	99.28
	Vpara_G2_5	248	99.38	99.39	98.88				96.75	97.34	99.81	98,70;69,26	99.59	99.7	99.15	98.9	99.8	99.73	99.56	99.15	99	99.34						92,31;95,77	98.6	99.06	99.31	99.49	98.93	99.48	99.7											98.82	98.66	98.92	99.88
	Vpara_G2_6	223	100																										98.41	99	98.28	98.1	99.16	99.48	99.7											99.22	98.79	99.01	99.4
	Vpara_G2_7	220																											99.28	98.61	98.97	98.61	98.97	98.76	98.81											98.92	98.57	98.56	99.28
	Vpara_G3578	240	99.79																										98.3	98.86	98.97	98.48	98.79	98.7	98.81				68.69					69.26		98.92	99.95	98.83	99.4
	Vpara_G4186	264	99.58	98.67	98.83				95.34	98.88	99.42	98.51	99.79	99.4	98.94	98.95	99.41	99.8	99.78	99.46	99.17	99.54						91,08;92,41	98.68	98.73	99.66	98.61	98.93	98.63	99.11				68.96					70		99.17	98.79	99.01	100
	Vpara_G6928	239	99.79																										98.56	99	99.31	99.24	99.3	98.76	100				69.39					68.17		98.72	98.97	99.1	100
	Vpara_GCSL_R111	223	99.38																										98.64	98.39	98.97	98.73	99.11	98.05	97.92											99.12	99.11	99.1	99.64
	Vpara_GCSL_R125	254	99.38																										98.79	98.93	72,83;99,31	99.11	98.37	98.44	97.62	67.82	97.1	97.59	82.04	98.42	98.31	96.53	81.3	89.42	76.97	97.84	98.79	99.01	99.16
	Vpara_GCSL_R126	249	99.79	98.56	98.91				98.41	95.79	99.81	98.65	99.38	99.6	99.26	98.8	99.61	99.66	99.78	99.38	99.33	98.62						94.79	98.64	99.13	99.31	99.49	98.97	98.83	99.7											99.22	99.02	98.92	100
	Vpara_GCSL_R129	224	99.38																										98.83	99.2	72,83;99,31	99.11	98.55	98.37	97.32											99.12	99.28	99.01	99.76
	Vpara_GCSL_R13	249	99.58	98.67	99.27				99.08	97.23	99.61	98,56;68,59	99.18	99.5	99.26	98.9	99.8	99.73	99.78	99.92	99.67	99.27						92,37;95,54	98.41	99.26	99.31	99.37	99.3	99.28	99.7											98.77	99.02	99.19	99.64
	Vpara_GCSL_R130	279	99.79	98.77	98.87				96.44	97.49	99.61	98.65	99.59	99.5	98.94	99.05	100	100	99.78	99.77	99.33	99.21						94,47;98,66	98.56	99.13	97.25	99.49	98.88	98.83	100	88.78	98.55	95.18	94.5	98.61	99.76	98.89	96.22	97.55	96.17	99.17	99.2	99.55	99.76
	Vpara_GCSL_R131	268	99.79	98.56	99.21	98.97	85.56	98.33	97.73	97.42	99.61	98.7	99.38	95.97	98.41	99	99.41	99.66	99.78	99.15	99.83	99.21				94.29	97.53	93,22;94,89	98.56	99.2	98.97	99.11	98.88	98.83	97.62				68.96					69.63		99.07	99.11	98.92	99.28
	Vpara_GCSL_R135	253	99.58	98.77	99.12	99.83	100	99.83	98.1	97.53	100	98.8	100	99.3	98.84	98.95	99.8	99.93	99.56	98.77	99.17	99.27						95,32;95,05	98.64	98.86	98.97	99.49	99.39	99.15	99.7											99.22	98.97	99.64	99.64
	Vpara_GCSL_R138	239	99.38																										98.68	98.86	99.31	98.61	98.6	98.24	97.62				68.75							98.43	99.15	99.1	99.52
	Vpara_GCSL_R143	223	99.38																										98.04	99	99.31	98.35	98.74	98.11	99.7											98.08	98.48	99.1	99.4
	Vpara_GCSL_R145	239	99.38																										98.64	98.86	99,31;72,83	99.37	98.46	98.24	97.32				68.75					69.12		99.22	99.19	98.83	99.76
	Vpara_GCSL_R149	239	99.38																										98.64	98.73	72,83;99,31	99.11	99.35	99.02	98.81				68.75					67.85		98.43	99.42	99.01	99.76
	Vpara_GCSL_R17	251	99.79	98.77	99.12				94.91	96.63	99.81	98.85	98.97	99.19	98.84	98.9	100	100	99.78	99.77	99	99.6						91.27	98.45	99.13	98.97	98.61	99.67	99.67	100											99.22	99.15	99.01	99.52
	Vpara_GCSL_R21	239	99.58																										98.75	98.59	98.97	98.35	98.79	98.76	98.81				69.39					67.96		99.66	98.7	99.19	99.28
	Vpara_GCSL_R26	264	99.38	98.67	98.57				95.34	98.88	99.42	98.51	99.79	99.3	98.94	98.95	99.41	99.8	99.78	99.46	99.17	99.54						92,41;91,08	98.64	99.4	99.31	98.61	98.93	98.63	99.11				68.96					67.85		99.17	98.93	99.01	100
	Vpara_GCSL_R29	225	99.38																										98.64	99.26	99.66	98.73	99.11	98.37	97.32											99.12	99.02	99.1	99.64
	Vpara_GCSL_R31	240	99.38																										98.26	99.2	99,31;72,83	98.73	99.16	98.76	97.62				68.96							98.67	99.42	99.01	99.03
	Vpara_GCSL_R32	240	99.17																										98.68	98.66	99,66;72,83	98.73	99.11	98.31	97.62				68.96					67.85		98.72	99.28	99.46	99.52
	Vpara_GCSL_R33	250	99.38	98.77	99.13				95.83	98.28	99.61	98.61	98.97	99.6	99.15	99.05	99.61	99.53	99.78	99	99.83	99.34						95.44	98.26	98.73	98.97	98.35	98.6	98.57	98.21											97.89	99.11	99.46	99.4
	Vpara_GCSL_R42	239	99.38																										98.53	98.86	99.31	99.37	98.65	98.31	97.32				68.97					69.45		98.72	98.61	99.28	99.52
	Vpara_GCSL_R45	239	99.38																										98.49	98.93	99.31	98.23	98.79	99.35	100				68.94					68.81		98.97	98.66	99.37	99.64
	Vpara_GCSL_R47	264	99.58	98.67	99.08				95.34	98.88	99.42	98.51	99.79	99.3	98.94	98.95	99.41	99.8	99.78	99.46	99.17	99.54						92,41;91,08	98.64	99.4	99.66	98.61	98.93	98.57	99.11				68.96					67.85		99.17	98.93	99.01	100
	Vpara_GCSL_R5	237	99.79																										98.64	99.13	99.31	98.73	99.39	99.02	100				68.54							98.48	98.57	98.83	99.4
	Vpara_GCSL_R56	269	99.38	98.56	99.16	97.83	85.21	98.37	94.79	97.39	100	98.75	99.18	99.7	99.05	99.15	99.8	99.59	99.78	99.69	99.67	98.82	98.91	99.33	99.64			95,09;95,76	98.49	98.93	99.31	99.37	99.44	99.48	100				68.54							98.18	99.19	99.01	99.88
	Vpara_GCSL_R57	250	99.58	98.77	99.22				95.83	98.28	99.61	98.61	98.97	99.6	99.05	99.05	99.61	99.53	99.78	99	99.83	99.34						93.78	98.53	98.86	98.97	98.35	98.55	98.57	98.21											97.84	99.02	98.74	99.52
	Vpara_GCSL_R59	225	99.17																										98.11	99	72,83;98,62	98.35	98.97	99.28	97.02											98.72	98.7	99.01	99.76
	Vpara_GCSL_R6	237	99.79																										98.64	99.13	99.31	98.73	99.39	99.02	100				68.54							98.48	98.57	98.83	99.4
	Vpara_GCSL_R60	263	100	98.87	99.23				97.24	97.38	99.61	98.75	99.79	99.7	98.84	98.9	99.8	99.66	99.78	99	99.33	99.21						94.72	98.94	99.2	98.97	99.37	99.39	99.22	97.92				68.54					67.96		98.48	99.33	99.01	99.28
	Vpara_GCSL_R62	239	99.79																										98.34	98.66	99,31;72,83	99.24	98.65	98.37	97.62				67.5					68.17		98.23	99.11	98.74	99.64
	Vpara_GCSL_R63	263	99.79	98.77	98.91				96.44	97.49	99.61	98.65	99.59	99.5	98.94	99.05	100	100	99.78	99.85	99.33	99.21						94,47;98,66	98.41	99.13	97.25	99.49	98.88	98.83	100				68.54					67.96		99.17	99.2	99.55	99.76
	Vpara_GCSL_R7	267	99.38	98.97	99.29	99.49	87.15	98.41	90.5	95.14	99.61	98.61	100	99.6	98.84	99.2	99.61	99.46	99.78	98.84	99	99.41				95.2	97.53	95,09;94,63	98.79	99.06	98.97	98.1	99.3	98.7	99.41				69.96					67.96		98.92	99.28	99.1	99.28
	Vpara_GCSL_R74	249	99.79	98.56	98.23				92.64	98.54	99.42	98.51	99.38	99.19	98.84	99.3	99.41	99.59	99.78	99.46	99.17	98.75						92.87	98.98	99.4	99.66	98.73	99.44	99.22	98.81											99.12	98.66	99.28	99.76
	Vpara_GCSL_R77	263	100	98.77	99.12				95.03	98.65	99.61	98.7	99.38	99.3	98.52	99.2	99.61	99.53	100	99.07	99	99.41						93.11	98.64	99.13	98.28	99.11	98.6	98.96	100				68.96							98.53	98.93	98.92	99.64
	Vpara_GCSL_R8	267	99.38	98.97	99.29	99.49	87.15	98.41	90.5	95.14	99.61	98.61	100	99.6	98.84	99.2	99.61	99.46	99.78	98.84	99	99.41				95.2	97.53	95,82;95,09	98.79	99.06	98.97	98.1	99.3	98.7	99.41				69.96					67.96		98.92	99.28	99.1	99.28
	Vpara_GCSL_R86	225	99.38																										98.6	98.59	98.97	98.35	98.97	99.28	97.02											98.77	99.15	99.64	99.4
	Vpara_GCSL_R88	263	99.79	99.69	98.6				99.08	97.87	99.61	98.7	99.79	99.7	99.26	99.3	99.41	99.66	99.56	99.15	99.83	99.27						92.56	98.56	99.2	98.97	98.23	99.35	99.15	99.7				68.96							97.69	99.24	99.1	99.4
	Vpara_GCSL_R99	268	99.79	99.39	98.04	99.49	87.15	98.39	97.36	98.84	99.81	98.75	100	99.5	98.52	98.8	99.21	99.8	99.78	99.46	99.17	99.41						90,29;91,08	98.56	98.86	98.97	99.11	99.07	99.61	97.62				68.54					68.17		99.26	98.93	99.01	99.16
	Vpara_GIMxtf283-201212	249	99.79	98.46	97.65				97.36	98.02	99.81	98.75	100	99.3	98.94	99.55	100	99.73	99.78	99.31	99.5	99.41						92.89	98.68	99.13	99.66	98.99	98.93	99.48	100											98.92	98.88	98.92	99.64
	Vpara_GIMxtf381-201306	249	100	98.87	97.48				94.34	98.28	99.81	98.51	99.79	99.6	99.15	99.05	99.21	99.66	100	99.46	99	99.41						91,28;92,36	98.6	98.73	97.25	98.61	98.97	99.28	98.51											99.02	98.48	98.92	99.16
	Vpara_GIMxtf40-201307	251	100	98.77	97.45				96.99	96.76	99.42	98,51;68,99	99.79	99.6	99.05	99.05	99.41	99.93	99.78	99	99.17	99.47				94.71	98.24	93.25	98.79	98.93	98.62	98.73	98.97	99.35	99.7											99.17	99.78	99.37	99.28
	Vpara_GIMxtfL65-201105	291	100	100	98.78	100	100	100	100	100	100	100	100	100	100	100	100	100	100	100	100	100	100	100	100	100	100	100	100	100	100	100	100	100	100	100	100	100	100	100	100	100	100	100	100	100	100	100	100
	Vpara_GIMxtfL71-201105	254	99.79																										98.64	99	99.31	98.86	99.39	99.54	99.7	99.75	100	98.39	100	100	100	99.88	100	99.8	99.89	98.82	99.11	99.37	99.28
	Vpara_GIMxtfL83-201105	225	99.79																										98.41	98.93	98,62;73,58	98.35	98.79	99.61	99.7											98.97	98.93	98.92	99.76
	Vpara_GIMxtfL88-201105	225	98.75																										98.6	99.06	98,97;73,58	98.23	98.79	99.67	99.11											97.89	99.15	98.74	99.76
	Vpara_GSJ2016VP009	226	99.79																										98.26	98.66	98,62;73,21	98.35	96.41	99.15	99.11											99.02	98.79	98.92	99.76
	Vpara_Gxw_9143	280	99.79	98.56	98.86				93.6	97.68	99.81	98.7	100	99.4	99.47	98.95	99.21	99.66	99.78	99.31	99.17	99.14						95.54	98.49	98.73	99.31	97.97	98.97	99.02	98.81	99.51	99.64	99.2	96.02	99.9	100	99.63	97.94	100	99.78	98.92	98.79	99.1	99.52
	Vpara_HA2	223	99.38																										98.26	99	98.62	99.24	98.51	99.09	99.7											98.77	98.79	98.74	99.88
	Vpara_HP1	223	99.79																										98.56	99.4	99.31	98.99	99.02	98.7	99.11											99.12	98.97	99.01	87.2
	Vpara_HS-06-05	262	100	98,77;66,49	98.92				95.34	97.61	99.81	98,99;68,76	99.59	99.09	99.15	99.15	99.41	99.59	99.78	99.61	99.17	99.47	99.13	98.99	97.46	99.31	98.77	91,08;93,24;92,10;93,54	98.19	99.13	99.66	99.37	99.3	99.41	99.41									67.52		99.31	99.06	98.83	99.64
	Vpara_HS-06-05_1	250	100	98.77	98.11				95.34	97.61	99.81	98.99	99.59	99.09	99.15	99.15	99.41	99.59	99.78	99.61	99.17	99.47						93,54;92,10	98.19	99.13	99.66	99.37	99.3	99.41	99.41											99.31	99.06	98.83	99.64
	Vpara_HS-13-1_1	263	100	98.77	97.72				95.03	98.65	99.61	98.7	99.38	99.3	98.52	99.2	99.61	99.53	100	99.07	99	99.41						93.11	98.64	99.13	98.28	99.11	98.6	98.96	100				68.96							98.53	98.93	98.92	99.64
	Vpara_HZ02-J7	280	99.79	98.56	98.81				93.6	97.68	99.81	98.7	100	99.4	99.47	99	99.21	99.66	99.78	99.31	99.17	99.14						95.31	98.49	98.73	99.31	97.97	98.97	99.02	98.81	99.51	99.64	99.2	96.02	99.9	100	99.63	97.94	100	99.78	98.87	98.79	99.1	99.4
	Vpara_HZ11-012	274	99.79	98.56	98.3				93.6	97.68	99.81	98.7	100	99.4	99.47	98.95	99.21	99.66	99.78	99.31	99.17	99.14						95.54	98.49	98.73	99.31	97.97	98.97	99.02	98.81		99.64	99.2	96.02	99.9	100	99.61	97.94	100	99.45	98.92	98.79	99.1	99.52
	Vpara_HZ13-037	276	99.79	98.87	98.8				97.66	97.23	100	98.61	98.97	99.3	99.05	98.95	100	99.86	99.56	99.69	99	99.54						91.27	98.6	99.67	99.66	98.86	99.53	98.63	97.62	99.51		99.2	96.02	99.9	100	99.63	97.94	99.8		98.67	98.79	99.55	99.64
	Vpara_HZ16-044	280	99.79	98.56	98.35				93.6	97.68	99.81	98.7	100	99.4	99.47	98.95	99.21	99.66	99.78	99.31	99.17	99.14						95.54	98.49	98.73	99.31	97.97	98.97	99.02	98.81	99.51	99.64	99.2	96.02	99.9	100	99.63	97.94	100	99.78	98.92	98.79	99.1	99.52
	Vpara_HZ17-018	279	99.79	98.77	97.83				96.44	97.49	99.61	98.65	99.59	99.5	98.94	99.05	100	99.93	99.78	99.77	99.33	99.21						98,66;94,47	98.56	99.13	97.25	99.49	98.88	98.83	100	88.78	98.55	95.18	94.5	98.61	99.76	98.89	96.22	97.55	96.17	99.17	99.6	99.55	99.64
	Vpara_HZ17-083	280	99.79	98.56	98.3				93.6	97.68	99.81	98.7	100	99.4	99.47	98.95	99.21	99.66	99.78	99.31	99.17	99.08						95.54	98.49	98.73	99.31	97.97	98.97	99.02	98.81	99.51	99.64	97.99	96.02	99.9	100	99.63	97.94	100	99.78	98.92	98.79	99.1	99.52
	Vpara_HZ17-125	279	99.79	98.87	97.57				97.66	97.23	100	98.61	98.97	99.3	99.05	98.95	100	99.86	99.56	99.69	99	99.54						91.27	98.6	99.67	99.66	98.86	99.39	98.63	97.62	99.51	99.64	99.2	96.02	99.9	100	99.63	97.94	99.8	99.19	98.67	98.79	99.55	99.64
	Vpara_HZ17-157	273	99.79	98.56	98.3				93.6	97.68	99.81	98.7	100	99.4	99.47	98.95	99.21	99.66	99.78	99.31	99.17	99.14						95.54	98.49	98.73	99.31	97.97	98.97	99.02	98.81		99.64	99.2	96.02	99.9	100	99.63	97.94	100	99.59	98.92	98.79	99.1	99.52
	Vpara_HZ17-167	275	99.79	98.56	99.21				93.6	97.68	99.81	98.7	100	99.4	99.47	98.95	99.21	99.66	99.78	99.31	99.17	99.14						95.54	98.49	98.73	99.31	97.97	98.97	99.02	98.81		99.64	99.2	96.02	99.9	100	99.63	97.94	100		98.92	98.79	99.1	99.52
	Vpara_HZ17-180	266	99.79	98.53	98.81				93.6	97.68	99.81	98.7	99.38	99.4	99.36	98.95	99.21	99.12	99.78	99.31	99.13	99.14							98.49	98.73	99.31	97.97	99.32	99.02	98.81			99.2	96.02	99.9	100		97.94	100		98.92	98.79	99.1	99.52
	Vpara_HZ17-187	273	99.79	98.46	98.55				93.6	97.68	99.81	98.7	100	99.4	99.47	98.95	99.21	99.66	99.78	99.31	99.17	99.14						95.54	98.49	98.73	99.31	97.97	99.03	99.02	98.81		99.64	99.2	96.02	99.9	100	99.63	97.94	100		98.92	98.79	99.1	99.52
	Vpara_HZ17-221	276	99.79	98.87	98.92				97.66	97.23	100	98.61	98.97	99.3	99.05	98.95	100	99.86	99.56	99.69	99	99.54						91.27	98.6	99.67	99.66	98.86	99.58	98.63	97.62		99.64	99.2	96.02	99.9	100	99.63	97.94	99.8		98.72	98.79	99.55	99.64
	Vpara_HZ17-381	249	99.79	98.97	97.84				96.44	96.6	100	98.61	99.79	99.7	98.94	99.2	99.61	99.66	100	99.85	98.83	99.27						94.48	99.02	99.47	98.97	98.73	98.97	99.02	91.07											98.97	99.28	98.92	99.28
	Vpara_HZ17-383	223	99.79																										98.23	99.4	99.31	98.48	99.35	99.54	100											98.87	98.66	99.28	99.28
	Vpara_HZ17-386	248	99.79	99.81	98.96				94.05	98.39	99.81	98.51	99.18	98.99	99.05	98.7	99.41	99.59	99.78	99.12	99	99.01						92.36	98.26	98.93	99.31	98.86	99.44	98.63	99.11											98.08	98.93	99.19	99.88
	Vpara_HZ18-116	289	100		98.51	100	100	100	100	100	100	100	100	100	100	100	100	100	100	100	100	100	99.46	100	100	99.77	100	100	100	100	100	100	100	100	100	100	100	100	100	100	100	100	100	100	100	100	100	100	100
	Vpara_Hep-2a-12	223	99.79																										98.56	99.2	99.31	98.99	99.02	98.76	99.11											99.12	98.97	99.01	99.52
	Vpara_ICDC-VP01797	291	100	100	99.98	100	100	100	100	100	100	100	100	100	100	100	100	100	100	100	100	100	100	100	100	100	100	100	100	100	100	100	100	100	100	100	100	100	100	100	100	100	100	100	100	100	100	100	100
	Vpara_ICDC-VP01806	291	100	100	99.98	100	100	100	100	100	100	100	100	100	100	100	100	100	100	100	100	100	100	100	100	100	100	100	100	100	100	100	100	100	100	100	100	100	100	100	100	100	100	100	100	100	100	100	100
	Vpara_ICDC-VP01809	291	100	100	99.98	100	99.91	100	100	100	100	100	100	100	100	100	100	100	100	100	100	100	100	100	100	99.77	100	100	100	99.93	100	100	100	100	100	100	100	100	100	100	100	100	100	100	100	100	100	100	100
	Vpara_ICDC-VP1329	264	99.58	98.67	99.04				97.91	98.54	99.42	98.7	99.79	99.6	98.73	98.85	99.61	99.59	99.78	99.46	99.17	99.47						92.56	98.53	98.59	98.62	98.73	99.07	98.7	100				69.18					67.96		98.72	99.15	99.19	100
	Vpara_IDH02640	291	100	100	99.95	100	100	100	100	100	100	100	100	100	100	100	100	100	100	100	100	100	100	100	100	100	100	100	100	100	100	100	100	100	100	100	100	100	100	100	100	100	100	100	100	100	100	100	100
	Vpara_ISF-01-07	279	99.79	98.56	99.1				93.6	97.68	99.81	98.7	100	99.4	99.47	99	99.21	99.66	99.78	99.31	99.17	99.21						95.54	98.49	98.73	99.31	97.97	98.97	99.02	98.81	99.51	99.64	99.2	96.02	99.9	100	99.63	97.94	100	99.78	98.92	98.79	99.19	99.52
	Vpara_ISF-232-3	225	99.38																										98.11	98.86	99,31;72,83	98.61	99.07	99.15	97.92											97.94	98.52	98.83	99.64
	Vpara_ISF-238-3	253	99.58	99.39	98.34				96.14	97.23	99.61	98.56	99.79	99.8	98.94	99.1	99.41	99.86	99.78	99.46	99.5	99.08						92.57	98.64	99.53	99.31	98.73	98.69	99.15	100											99.22	99.02	98.92	99.76
	Vpara_ISF-25-6	237	99.58																										97.89	98.8	99.31	99.24	99.11	98.76	99.7				70.38					67.96		99.22	97.61	99.01	99.16
	Vpara_ISF-29-3	252	99.58	99.08	99.21				97.67	98.32	99.42	68,65;98,46	100	99.7	98.73	99	99.61	99.59	99.78	99.46	99.5	99.41				94.52	97.53	91,06;93,25	98.26	98.66	99.66	98.86	99.02	99.28	99.7											98.33	98.97	99.19	99.4
	Vpara_ISF-54-12	226	99.38										97.53																98.38	99.2	99.31	98.73	98.51	98.18	97.62											97.99	98.7	99.37	99.76
	Vpara_ISF-77-01	254	99.38	98.87	98.92				94.71	98.54	99.61	98.94	100	100	98.84	99.2	99.8	99.66	99.78	99.54	99.33	98.55	98.4	98.48	97.46	99.31	97.35	93.86	98.6	98.86	98.62	97.97	98.79	99.02	99.7											99.22	98.66	98.74	99.64
	Vpara_ISF-94-1	237	100																										98.49	99.13	98.97	98.1	98.83	98.7	100				69.04					68.61		98.67	98.52	99.1	99.88
	Vpara_J-C2-34	225	99.38																										98.26	99.26	72,83;99,31	99.24	98.51	98.37	97.32											99.02	99.24	99.1	99.76
	Vpara_JOA_Lagoon1	244	99.58	98.97	98.86				97.73	98.32	99.42	98.46	100	99.19	98.52	99.2	99.61	99.53	99.78	99.15	99.67	99.08				94.52	97.53	93,25;91,06	98.23	98.93	99.66	98.86	99.02	99.28	99.7											99.12	99.27		99.64
	Vpara_JS-8-11-2	225	99.38																										99.09	99.2	99,66;72,83	98.73	98.74	98.44	97.62											98.62	98.88	99.19	99.28
	Vpara_K1275	255	99.79	98.46	98.07				97.73	95.78	99.81	98.65	100	99.7	98.62	99.1	99.8	99.66	99.78	99.23	98.83	99.47	98.21	98.32	97.64	99.31	97.35	93.25	98.68	98.86	98.97	99.37	99.02	98.83	99.7											99.17	98.22	98.83	99.76
	Vpara_K23	238	99.79																										98.87	99.13	99.31	98.73	99.16	99.09	99.7				68.88							99.26	98.97	98.74	99.4
	Vpara_K5030	290	100	100	99.98	100	100	100	100	100	100	100	100	100	100	100	100	100	100	100	100	100	100	100	100	100	100	100	100	100	100	100	100	100	100	100	100	100	100	100	100	100	100	100	100	100	100	100	100
	Vpara_KS17S5-1	252	100	98.56	99.21				93.44	98.5	99.81	98.36	100	99.5	99.05	99	99.8	99.66	99.78	99.69	98.83	99.27						92,68;93,40	98.34	99.13	100	98.99	99.39	98.7	99.7											98.67	99.02	99.19	100
	Vpara_KVp10	225	99.38																										98.49	98.93	72,45;99,31	98.61	99.11	99.09	97.92											97.94	99.33	99.1	99.76
	Vpara_Klin	291	100	100	99.91	100	100	100	100	100	100	100	100	100	100	100	100	100	100	100	100	100	100	100	100	100	100	100	100	100	100	100	100	100	100	100	100	100	100	100	100	100	100	100	100	100	100	100	100
	Vpara_LVP1	226	99.38																										98.3	99	98.62	98.86	99.02	99.09	97.62											98.77	99.06	99.37	99.52
	Vpara_LVP2	261	99.79	98.56	97.44	99,03;99,49;99,03	86,89;93,01;99,38;85,60	96,77;93,10	95.58	97.98	99.61	68,85;98,89;68,70	99.38	99.6	98.94	98.85	99.61	99.39	99.78	99.07	99.67	99.21				94.94	99.47	94,48;93,62;92,56;99,11;95,09;93,20;95,32	98.56	99.47	99.31	98.48	99.44	99.48	95.99											98.87	97.95	98.92	99.76
	Vpara_LVP66	249	99.79	98.56	97.3				97.17	97.31	100	98.7	99.79	98.99	98.73	99.15	99.41	99.73	99.78	99.61	99.17	99.41						93.13	98,25;97,89	99	98.62	99.11	98.97	99.09	99.41											98.82	99.11	98.92	99.88
	Vpara_M0605	250	99.79	98.56	98.5				95.09	97.38	99.81	98.8	100	99.3	98.84	99.2	99.61	99.53	99.78	99.54	99.33	99.27						91,33;96,88	99.05	98.73	99.31	98.48	98.83	98.76	100											98.92	98.3	99.01	99.64
	Vpara_M0607	252	99.79	98.46	99.17				95.09	97.42	99.81	98.8	100	99.3	98.84	99.25	99.8	99.53	99.78	99.53	99.33	99.41						94.21	99.09	98.73	99.31	98.48	98.83	98.83	100											99.02	98.3	99.01	99.76
	Vpara_M0803	250	99.79	98.56	98.88				97.91	97.98	99.61	98.7	99.38	99.3	98.73	99.55	99.8	99.46	99.78	98.84	99	99.41						96,44;91,11	98.75	99.53	99.31	99.37	98.93	98.89	99.11											99.07	99.28	99.03	99.16
	Vpara_M0905	250	99.79	98.56	98.13				97.85	98.02	99.61	98.65	99.18	99.3	98.62	99.55	99.8	99.46	99.78	98.84	99	99.41						91,11;96,44	98.72	99.53	98.62	99.37	98.93	98.89	99.11											99.8	99.33	93.24	99.16
	Vpara_M1-1	253	99.38	98.56	99.03				93.86	97.34	99.61	98.8	99.79	99.19	98.73	98.95	99.61	99.8	99.78	99.54	99.33	99.21					99.3	94.68	98.75	99.4	98.97	99.24	98.6	99.41	99.7											99.22	99.11	98.83	99.52
	Vpara_M2401	255	99.79	98.97	99.25	99.83	87.24	98.24	92.83	98.32	99.81	98.46	100	99.19	98.73	99.55	99.8	67,59;99,39	99.78	99.15	99.17	99.34	97.19	99.33	99.28			94.39	98.49	99.06	99.31	98.73	99.3	98.7	97.32											98.58	98.88	98.83	99.88
	Vpara_M2415	244	99.79	97.85	99.12				94.05	97.27	99.81	98.46	99.18	99.5	99.36	99.5	99.8	99.66	100	98.25	99.33	98.75	99.24	99.66	99.82	99.39	97.35	93.66	98.38	99	99.31	98.86	99.4	98.63	99.11											99.26	99.37	98.92	99.28
	Vpara_MA561	239	99.79																										98.56	99	99.31	99.24	99.3	98.76	100				69.39					68.17		98.72	98.97	99.1	100
	Vpara_MAVP-21	225	99.79																										98.3	98.93	98.97	98.48	98.79	98.7	98.81											98.92	99.95	98.83	99.4
	Vpara_MAVP-25	239	99.38																										98.34	98.73	99.31	98.99	99.39	98.89	99.11				68.54					67.64		99.26	98.7	100	99.64
	Vpara_MAVP-36	264	99.58	98.77	98.28				97.85	98.58	99.42	98.7	99.79	99.3	98.73	99.55	99.8	99.39	99.78	99.38	99.17	99.41						92.36	98.23	99.06	98.62	98.73	98.93	99.41	100				69.18					67.96		98.82	98.79	98.65	99.16
	Vpara_MAVP-46	239	99.58																										98.45	98.86	99.31	99.37	98.97	98.76	99.41				68.75					69.58		98.58	99.02	99.1	99.52
	Vpara_MAVP-50	269	99.79	98.97	97.95	98.92	85.56	98.35	97.86	96.83	99.61	98.65	99.38	98.79	98.73	99	99.8	99.86	99.78	99.38	99.33	99.21				94.29	97.53	93,22;94,89	98.26	98.8	98.97	99.11	98.97	98.57	97.02				69.18					67.96		98.38	98.7	99.01	99.76
	Vpara_MAVP-67	239	100																										98.94	98.93	98.97	98.73	98.55	98.7	98.81				68.76					67.95		98.48	99.37	99.01	99.52
	Vpara_MAVP-71	240	99.38																										98.15	98.73	99,66;72,83	98.61	99.44	99.02	98.81				69.18					67.64		99.07	99.42	99.01	99.4
	Vpara_MAVP-99	239	99.58																										98.75	98.59	98.97	98.35	98.79	98.76	98.81				69.39					68.17		99.66	98.7	99.19	99.28
	Vpara_MAVP-G	265	99.79	98.77	98.08				95.28	96.5	99.81	98.85	99.59	99.8	99.47	99.25	99.8	99.53	99.78	99.46	99.17	99.34					99.3	95.91	98.45	98.93	99.31	98.73	98.83	99.09	99.7				68.33					67.96		98.77	98.79	98.65	99.16
	Vpara_MAVP-M	239	99.38																										98.34	98.73	99.31	98.99	99.39	98.89	99.11				68.54							99.26	98.7	100	99.64
	Vpara_MAVP-Q	240	99.79																										98.56	99	99.31	99.24	99.3	98.7	100				69.18							98.67	98.93	99.1	100
	Vpara_MAVP-R	240	99.79																										98.56	99	99.31	99.24	99.3	98.76	100				69.39					68.17		98.72	98.97	99.1	100
	Vpara_MAVP-V	264	99.58	98.77	98.28				97.85	98.58	99.42	98.7	99.79	99.3	98.73	99.55	99.8	99.39	99.78	99.38	99.17	99.41						92.36	98.23	99.06	98.62	98.73	98.93	99.41	100				69.18					67.96		98.82	98.79	98.65	99.16
	Vpara_MAVP398	250	99.79	98.67	99.16				97.35	95.11	99.61	98.7	99.38	99.8	98.94	98.75	99.01	99.73	99.78	99.54	99.33	99.34						92.68	98.75	98.8	98.97	99.37	98.97	99.22	100											99.22	99.06	98.65	100
	Vpara_MAVP56	240	99.79																										98.56	99	99.31	99.24	99.3	98.7	100				69.18					67.96		98.67	98.93	99.1	100
	Vpara_MEVP12	241	99.79																										98.56	99	99.31	99.24	99.3	98.7	100				69.18					67.96		98.67	98.93	99.1	100
	Vpara_MEVP14	264	99.58	98.67	98.5				95.34	98.88	99.42	98.51	99.79	99.4	98.94	98.95	99.41	99.8	99.78	99.46	99.17	99.54						92,41;91,08	98.34	98.73	99.66	98.61	98.93	98.63	99.11				68.96					67.85		99.12	98.43	99.01	100
	Vpara_MGYG-HGUT-02331	266	99.79	98.46	97.62	99.37	87.15	98.41	98.22	98.88	100	98.94	99.18	99.6	99.05	99.05	99.41	99.59	100	99.31	99.17	99.21					99.47	91,94;94,67	98.26	98.93	99.31	98.48	99.25	99.22	99.41				68.76							98.72	98.84	98.92	99.4
	Vpara_ML1	255	99.38	99.18	97.72	98.74	99.64	98.84	97.12	95.59	99.81	98,65;68,30;68,08	99.79	99.09	98.73	98.8	99.41	99.66	99.78	99.77	99.33	98.75				94.52	97.71	95,30;94,42;91,68	98.45	98.93	96.91	98.61	99.02	99.22	99.7											99.31	99.28	98.92	99.28
	Vpara_ML5	225	99.79																										98.56	99.33	98.97	98.1	99.49	99.15	99.11											98.87	99.06	99.19	100
	Vpara_MVP1	252	99.79	97.57	97.09				96.38	97.75	99.81	98,56;68,50	100	99.19	98.62	98.85	99.21	99.66	99.78	99	98.83	99.21						92.58	98.26	99.06	98.62	98.61	99.72	99.02	99.11											98.82	98.31	99.55	99.76
	Vpara_MVP10	225	99.79																										98.41	99.2	98.28	99.37	98.93	98.96	99.11											99.17	99.15	98.92	99.4
	Vpara_MVP3	230	99.79																										98.41	99.2	99.31	98.73	99.49	99.28	100											99.12	98.79	99.28	99.52
	Vpara_MVP4	230	99.79																										98.41	99.2	99.31	98.73	99.49	99.28	100											99.12	98.79	99.28	99.52
	Vpara_MVP6	249	99.79		98.72				96.38	97.75	99.81	68,50;98,56	100	99.19	98.62	98.85	99.21	99.66	99.78	99	98.83	99.21						92.77	98.26	99.06	98.62	98.61	99.81	99.02	99.11											98.82	98.26	99.55	99.76
	Vpara_NA2	252	99.38	98.56	97.78				93.86	97.34	99.61	98.8	99.79	99.19	98.73	98.95	99.61	99.8	99.78	99.61	99.83	99.21					99.3	94.68	98.75	99.4	98.97	99.24	98.6	99.41	99.7											99.12	99.11	98.83	99.52
	Vpara_NA4	225	98.96																										98.68	99.06	98,97;73,58	98.23	98.74	99.48	99.7											98.92	98.79	99.28	99.4
	Vpara_NBRC-12711	267	100	98.67	98.98	99.54	87.51	98.41	98.28	98.92	100	98.99	98.97	99.6	98.94	99	99.61	99.39	99.78	99.31	99.5	98.62					99.47	91,94;94,47	98.53	99.06	98.62	98.23	98.74	99.35	99.7				68.94							98.58	99.02	99.37	99.4
	Vpara_NCKU_CV_CHN	256	99.79	99.18	99.1	99.83	87.24	98.24	92.83	98.32	99.42	98.75	99.79	99.19	98.73	99.55	99.8	99.39	99.78	99.15	99.17	99.34	97.28	99.66	99.28			94.39	98.53	99.13	99.31	98.73	99.3	98.76	97.32											98.58	98.88	98.83	99.4
	Vpara_NCKU_TN_S02	249	99.38	98.97	98.55				98.96	97.34	99.81	98.61	98.77	99.7	98.94	99.1	99.8	99.8	99.78	99.77	99.5	99.08						93.13	98.3	98.86	98.62	99.49	99.67	99.22	99.7											99.17	98.7	99.19	99.52
	Vpara_NCTC10884	282	100	98.67	97.59	99.6	87.15	98.41	98.28	98.02	99.81	98.56	99.79	99.5	99.47	99.05	99.41	99.73	99.56	99.15	99.17	99.34						97,11;91,08	98.53	98.8	98.97	99.37	99.35	98.5	99.7	99.75	100	99.6	96.02	99.8	100	99.63	100	100	99.89	99.26	98.66	98.92	99.52
	Vpara_NCTC10903	267	100	98.67	97.43	99.54	87.51	98.41	98.35	98.92	100	98.99	98.97	99.6	98.94	99	99.61	99.46	99.78	99.31	99.5	98.69					99.47	94,47;91,94	98.53	99.06	98.62	98.23	98.45	99.35	99.7				68.94							98.58	99.02	99.37	99.4
	Vpara_ND11	253	99.38	98.56	99				93.86	97.34	99.61	98.8	99.79	99.19	98.73	98.95	99.61	99.8	99.78	99.61	99.83	99.21					99.3	94.68	98.75	99.4	98.97	99.24	98.6	99.41	99.7											99.22	99.11	98.83	99.52
	Vpara_ND18	247	99.79	98.77	97.69				98.83	97.83	99.81	98,75;69,23	98.77	99.7	98.94	99.05	99.41	99,46;67,59	100	99.85	99.33	99.14							99.06	99.2	99.66	98.73	99.07	99.02	98.81											98.77	98.66	98.92	99.52
	Vpara_NTY-EMS	254	99.79	99.18	98.5	99.83	87.24	98.24	92.83	98.32	99.42	98.75	99.79	99.19	98.73	99.55	99.8	99.8	99.78	99.61	99.33	99.41	97.23	99.66	99.28			94.39	98.53	99.13	99.31	98.73	99.3	98.76	97.32											98.58	98.88	98.83	99.4
	Vpara_NUK7	252	99.79	97.74	99.22	98.53	84,81;92,16	97.86	94.06	97.42	99.81	98.94	99.59	99.7	99.15	99.2	99.61	99.59	100	99.77	99.5	99.01				93,84;93,84		92,67;95,32;95,01;97,32;94,64;94,64;97,32;95,01;95,32	98,08;98,08	98.86	99.31	99.37	98.93	99.09	99.41											98.48	98.93	99.1	99.64
	Vpara_NY3547	265	99.79	98.77	98.88				94.91	96.63	99.81	98.85	99.18	99.19	98.84	98.9	100	100	99.78	99.77	99	99.6						91.27	98.41	99.06	98.97	98.61	99.67	99.67	100				68.33					67.96		99.17	99.11	99.01	99.52
	Vpara_PB1937	252	99.38	98.97	97.16				99.14	97.31	99.61	68,96;98,65;69,27	99.18	99.5	99.26	98.95	99.41	99.66	100	99.61	99.67	98.75						93.2	98.26	99.13	98.97	99.24	98.65	99.54	100											99.26	98.97	99.19	99.52
	Vpara_PCV08-7	224	99.79																										98.56	99.33	98.97	98.1	99.49	99.15	99.11											98.87	98.31	98.29	100
	Vpara_PH1339	255	99.38	99.18	99.44	99.09	87.51	98.15	98.35	96.12	99.81	98,65;68,50	99.18	99.3	99.26	99.05	99.8	99.66	99.78	99.69	99.5	99.14						93.61	98.41	99.06	98.97	98.73	99.07	99.41	99.41											99.02	98.79	99.01	99.4
	Vpara_PH698	252	99.58	98.56	97.31	99.14	99.56	98.73	98.71	97.98	99.61	98.75	99.18	99.5	99.15	99.05	99.41	99.39	99.78	99.61	99.33	99.41						95.93	98.15	98.93	98.97	98.86	98.74	98.96	100											98.28	98.7	99.1	99.64
	Vpara_PMA1095	290	100	99.9	99.04	100	99.91	100	100	100	100	100	100	100	100	100	100	100	100	100	99.83	100	99.86	100	100	99.77	100	100	100	99.93	100	99.75	99.95	100	100	99.75	100	100	99.85	99.9	100	100	100	100	99.55	99.95	100	100	100
	Vpara_PMA115	230	99.58									69.08																	98.79	99.13	99.31	98.35	99.39	99.22	100											98.33	98.7	99.1	99.4
	Vpara_PMA1214	239	100																										98.94	98.93	98.97	98.73	98.55	98.7	98.81				68.76					67.95		98.48	99.37	99.01	99.52
	Vpara_PMA1414	238	99.79	98.56	98.38				94.97	96.6	99.81	98.8	99.38	99.09	98.84	99.25	99.21	99.59	99.34	99.46	99.17	98.88						91.89	98.72	99.06	99.31	98.23	98.88	99.41	100											99.17	99.15	98.83	99.4
	Vpara_PMA215	255	99.38	98.56	99.12	97.83	85.13	98.37	94.79	97.39	100	98.75	99.18	99.7	99.05	99.1	99.8	99.59	99.78	99.69	99.67	98.82	98.87	99.33	99.64			94,12;95,29;95,09	98.49	99.11	99.31	99.37	99.49	99.48	100											98.18	99.19	98.54	99.88
	Vpara_PMA3114	239	100																										98.94	98.93	98.97	98.73	98.55	98.7	98.81				68.76					67.95		98.48	99.37	99.01	99.52
	Vpara_PMA315	252	99.79	99.39	99.23	99.49	99.91	99.6	96.88	97.19	99.81	98.85	99.79	99.09	98.73	99.35	99.21	99.53	99.78	99.77	99	99.41						96,88;91,33	98.64	98.93	99.31	98.73	99.44	98.89	98.81											98.82	98.22	98.92	99.64
	Vpara_PMA375	291	100	100	99.91	100	100	100	100	100	100	100	100	100	100	100	100	100	100	100	100	100	100	100	100	100	100	100	100	100	100	100	100	100	100	100	100	100	100	100	100	100	100	100	100	100	100	100	100
	Vpara_PMA5413	250	99.79	98.56	98.67				94.97	96.6	99.81	98.8	99.38	99.09	98.84	99.25	99.21	99.59	99.34	99.46	99.17	98.88						91.89	98.72	99.06	99.31	98.23	98.88	99.41	100											99.17	99.15	98.83	99.4
	Vpara_PMC48	290	100	100	98.91	100	100	100	100	100	100	100	100	100	100	100	100	100	100	100	100	100	100	100	100	93.39	100	100	100	100	100	100	100	100	100	100	100	99.6	100	100	100	100	100	100	100	100	100	100	100
	Vpara_PMC537	251	99.38	98.77	99.02				95.83	98.28	99.61	98.61	98.97	99.6	99.15	99.05	99.61	99.53	99.78	99	99.83	99.34						95.44	98.34	98.73	98.97	98.35	98.55	98.57	98.21											97.89	99.11	99.46	99.4
	Vpara_PSU5579	251	99.38	98.97	98.91				98.96	97.34	99.81	68,50;98,61	98.77	99.6	98.94	99.1	99.8	99.8	99.78	99.77	99.5	99.08						93.13	98.3	98.86	98.62	99.49	99.7	99.22	99.7											99.17	98.7	99.19	99.52
	Vpara_Peru-466	289	100	100	98.96	100	100	100	100	100	100	100	100	100	100	100	100	100	100	100	100	100	100	100	100	100	100	100	100	100	100	100	100	100	100	100	100	100	100	100	100	100	100	100	100	100	100	100	100
	Vpara_R10B2_71	240	99.38																										98.38	98.66	99.31	98.73	98.46	98.37	99.41				68.96							98.04	98.48	99.1	99.76
	Vpara_R13	250	99.79	98.56	97.71				97.91	98.54	99.42	98.7	99.79	99.3	98.73	99.55	99.8	99.53	99.78	98.84	99	99.34						96,44;88,89	98.79	99	98.97	99.37	99.35	98.57	100											99.02	99.42	99.1	99.28
	Vpara_RM-13-3	253	99.79	98.56	99	99.14	99.64	98.65	96.32	97.49	100	98.41	99.38	99.6	98.94	99	99.21	99.66	99.56	99.85	98.83	99.34						91.96	98.68	99.2	99.31	99.37	98.88	98.76	100											98.82	99.15	98.92	99.76
	Vpara_RM-14-5	249	99.79	98.46	97.86				95.39	97.61	99.81	98,89;68,10	99.59	99.19	99.05	99.5	99.8	99.73	99.78	99.85	99	99.14						96.44	98.83	98.93	99.31	99.24	98.93	98.83	100											98.23	99.11	99.01	99.52
	Vpara_RM-17-6	254	99.38	98.97	98.51	99.49	87.06	98.41	90.5	95.14	99.61	98.56	100	99.6	98.84	99.2	99.61	99.46	99.78	98.84	99	99.41				94.98	97.53	95,09;95,09;92,15	98.72	99.13	98.62	98.1	99.3	98.63	99.41											99.07	99.19	98.92	99.4
	Vpara_RZM-01	254	99.79	98.97	98.8				99.02	97.98	99.81	68,65;98,75	99.18	99.5	98.73	99.1	99.61	99.66	99.78	99.85	99.67	98.55	98.4	98.48	97.46	99.09	97.35	93.86	97.92	99.26	98.97	99.37	98.83	99.02	99.7											98.58	99.28	98.56	99.28
	Vpara_S001	223	100																										98.91	99.33	99.31	98.73	99.3	99.67	99.7											98.72	98.66	98.74	99.76
	Vpara_S002	253	99.58																										98.38	99.13	99.31	98.73	96.83	99.15	97.92	99.75	100	99.6	96.02	99.8	100	99.63	100	100	99.89	98.62	97.91	98.74	99.4
	Vpara_S008	273	99.58	100	99.96	100	100	99.98	100	99.96	100	100	100	100	100	100	100	100	100	100	100	100	99.95	100	100	99.54	100	100	98.3	99	99.31	100	99.91	99.94	100				69.18					67.96		98.77	98.87	98.75	100
	Vpara_S010	274	99.58	100	99.96	100	100	99.98	100	99.96	100	100	100	100	100	100	100	100	100	100	100	100	99.95	100	100	99.54	100	100	98.3	99	99.31	100	99.91	99.94	100				69.18					67.96		98.87	98.75	98.6	100
	Vpara_S014	278	99.79	98.77	99.13				94.38	97.31	99.81	98.65	99.77	99.8	98.73	98.9	99.41	99.59	99.78	98.92	99.67	98.82						97.33	98.53	98.93	99.31	99.11	98.83	98.76	100	100	100	99.6	94.5	99.6	99.03	99.63	97.59	100	99.55	99.22	99.11	98.28	99.28
	Vpara_S016	280	99.58	99.08	99.3				97.67	98.32	99.42	98.46	100	99.7	98.73	99	99.61	99.59	99.56	99.46	99.5	99.41				94.52	97.53	91,41;92,56	98.26	98.66	99.66	98.86	99.02	99.22	99.7	99.51	99.64	99.2	96.02	99.9	100	99.63	97.94	99.8	99.78	99.26	98.86	99.21	99.4
	Vpara_S017	283	99.79	99.39	99.03	99.83	87.06	98	98.02	96.72	99.81	98.85	99.59	99.4	99.05	99.45	99.61	99.59	99.78	99.85	99	99.34	99.23	99.66	99.82			92.14	98.45	99.06	99.31	99.37	98.83	99.48	100	99.51	99.64	99.2	96.02	99.9	100	99.63	97.94	100	99.78	98.72	98.98	98.43	100
	Vpara_S018	281	99.58	99.08	99.31				97.67	98.32	99.42	98.46	100	99.7	98.73	99	99.61	99.53	99.78	99.35	99.5	99.41				94.52	97.53	91,41;92,56	98.26	98.66	99.66	98.86	99.01	99.22	99.7	99.51	99.64	99.2	96.02	99.9	100	99.63	97.94	99.8	99.78	98.33	98.98	99.33	99.4
	Vpara_S019	264	99.79	99.08	99.19				97.57	98.24	99.81	98.94	99.77	99.09	99.05	99.15	99.21	99.46	100	99.15	99	99.04						90.91	98.23	99	98.62	99.37	99.11	99.09	100				68.33					67.96		98.58	98.88	98.9	99.4
	Vpara_S020	252	99.79																										98.19	99.13	98.28	99.11	99.16	98.96	100	99.51	99.64	99.2	96.02	99.9	100	99.63	97.59	99.8	99.78	98.97	98.92	99.06	99.76
	Vpara_S021	252	99.79																										98.19	99.13	98.28	98.99	99.16	98.96	100	99.51	99.64	99.2	96.02	99.9	100	99.63	97.59	99.8	99.78	98.97	98.86	99.21	99.76
	Vpara_S022	282	99.79	99.8	99.16				93.86	97.27	99.81	98.12	99.53	99.5	99.36	99.5	99.8	99.66	100	98.25	99.33	98.75	99.55	99.66	99.82	99.31	97.35	93.86	98.64	99	99.31	98.86	99.39	99.54	99.7	99.75	100	98.39	100	100	100	99.88	100	99.8	99.89	98.82	99.84	99.37	99.28
	Vpara_S023	281	99.79	98.67	99.18				96.99	96.71	99.81	98.7	99.3	99.7	98.84	99.05	99.8	99.86	100	98.8	99.17	99.47				94.75	97.53	95,91;92,56	98.68	99.2	99.31	99.37	98.6	98.76	97.62	99.51	100	99.2	96.02	99.9	100	99.5	100	100	99.89	98.43	99.33	98.9	99.28
	Vpara_S024	276	99.79	99.18	99.05				91.96	97.58	99.81	98.56	99.5	99.6	98.94	98.75	99.41	99.39	100	99.61	99.33	99.21						92.57	98.49	98.93	98.97	98.99	98.93	99.54	99.41	99.75	100	99.6	96.02	99.8	100	99.63	100	99.8	99.89	99.17	99.15		99.03
	Vpara_S026	283	99.79	98.97	99.14				93.85	98.43	99.61	98.51	98.37	98.99	98.94	98.85	99.61	99.66	99.78	99.85	99	99.21	99.95	99.83	99.64	99.54	99.82	95.09	98.49	99.2	98.97	99.24	98.06	99.41	99.7	99.51	100	99.2	96.02	99.9	100	99.5	100	100	99.89	98.97	99.06	98.9	99.88
	Vpara_S027	283	99.79	98.97	99.14				94.11	98.43	99.61	98.51	99.59	98.99	98.94	98.68	99.61	99.66	99.78	99.85	99	99.21	99.95	99.83	99.64	99.54	99.82	95.09	98.49	99.2	98.97	99.24	98.06	99.41	99.7	99.51	100	99.2	96.02	99.9	100	99.5	100	100	99.89	98.97	99.02	98.6	99.88
	Vpara_S028	279	99.79	98.87	99.29				97.61	97.23	99.81	98.61	97.42	99.3	99.05	98.95	100	99.86	99.78	99.69	99	99.54						91.27	98.6	99.67	99.66	98.86	99.53	98.63	97.62	99.51	99.64	99.2	96.02	99.9	100	99.63	97.94	99.8	99.78	98.67	98.92	99.53	99.64
	Vpara_S029	224	99.63																										98.49	99.2	98.28	99.37	98.97	98.96	99.11											99.02	99.15	98.92	99.4
	Vpara_S030	277	99.79	98.56	99.2				93.17	97.68	99.81	98.7	100	99.4	99.47	99	99.21	99.66	99.78	99.31	99.17	99.14						95.54	98.49	98.73	99.31	97.97	98.97	99.15	99.7	99.51	99.64	99.2	96.02	99.9	100	99.63	97.94	100	99.78	98.92	98.82		99.52
	Vpara_S031	278	99.79	98.56	99.2				93.6	97.68	99.81	98.7	100	99.4	99.47	99	99.21	99.66	99.78	99.31	99.17	99.14						95.54	98.49	98.73	99.31	97.97	98.97	99.02	98.81	99.51	99.64	99.2	96.02	99.9	100	99.63	97.94	100	99.78	98.92	98.79	98.75	99.52
	Vpara_S032	280	99.79	99.83	99.15				93.84	97.27	99.81	98.95	100	99.5	99.36	99.5	99.8	99.66	100	98.25	99.33	98.75	99.55	99.66	99.82	99.54	97.35	93.86	98.64	99	99.31	98.86	99.35	99.54	99.7	99.51	100	98.39	100	100	100	99.88	100	99.8	99.81	98.82	99.2		99.28
	Vpara_S033	281	99.79	99.8	99.16				94.05	97.27	99.81	98.46	99.27	99.5	99.36	99.5	99.61	99.66	100	98.25	99.33	98.75	99.55	99.66	99.82	99.31	97.35	93.86	98.64	99	99.31	98.86	99.39	99.54	99.7	99.75	99.64	97.59	94.65	99.9	99.76	99.63	100	99.8	99.89	98.82	99.11		99.28
	Vpara_S034	280	99.79	99.8	99.16				94.05	97.27	99.81	98.46	99.18	99.41	99.26	99.5	99.8	99.66	100	98.25	99.33	98.68	99.55	99.66	99.82	99.31	97.35	93.86	98.64	99	99.31	98.86	99.39	99.54	99.7	99.75	100	98.39	100	100	100	99.88	100	99.8	99.89	98.82	99.11		99.28
	Vpara_S035	282	99.79	99.8	99.16				93.88	97.27	99.81	98.46	100	99.5	99.36	99.5	99.8	99.66	100	98.25	99.33	98.75	99.55	99.66	99.82	99.31	97.35	93.86	98.64	99	99.31	98.86	99.39	99.54	99.7	99.75	100	98.39	100	100	100	99.88	100	99.8	99.89	98.82	99.11	99.37	99.28
	Vpara_S039	222	99.79																										98.64	99.26	99.31	98.61	99.21	98.96	100											98.46	98.29	98.95	99.64
	Vpara_S040	236	99.79																										98.08	98.93	99.31	98.99	98.83	99.54	100				68.96					68.28		98.97	98.75	99.01	99.16
	Vpara_S043	265	99.79	98.56	99.03	99.31	87.15	98.04	98.47	96.75	99.42	98.61	99.79	99.3	98.73	99.55	99.8	99.73	99.78	98.92	98.83	99.27						91.94	98.15	99.47	99.31	98.89	99.21	98.83	90.48				68.54					67.96		98.92	98.7	99.37	99.88
	Vpara_S044	265	99.79	98.97	99.27	98.17	85.47	98.24	97.49	97.61	99.61	98.7	99.79	99.09	98.73	98.85	99.61	99.66	99.78	99.38	99.83	98.81							98.64	99.06	99.31	98.86	98.88	99.35	100				69.18					68.59		98.82	99.42	99.37	99.64
	Vpara_S046	256	99.79	99.08	99.21				98.22	96.32	99.42	68,85;98,75	99.59	99.46	98.73	99.45	99.61	99.46	100	99.54	99	99.47				94.71	98.24	94.89	98.6	98.86	99.31	99.24	99.16	98.89	100											97.89	98.68	99.28	99.4
	Vpara_S047	225	99.58																										98.41	99.2	97,59;72,45	99.49	96.31	97.53	98.81											99.02	99.03	99.38	99.76
	Vpara_S049	281	99.79	99.8	99.07				94.05	97.27	99.81	98.46	99.11	99.5	99.36	99.5	99.8	99.66	100	98.25	99.33	98.75	99.55	99.66	99.82	99.43	97.35	93.86	98.64	99	99.31	98.86	99.39	99.54	99.7	99.75	100	98.39	100	100	100	99.88	100	99.8	99.89	98.82	99.11	99.37	99.16
	Vpara_S052	245	99.38	98.67	99.15				95.34	98.92	99.42	98.51	99.79	99.4	98.94	98.95	99.41	99.73	99.78	99.61	99.33	98.88							98.72	98.66	99.66	98.61	99.16	98.11	97.92											98.62	99.35		100
	Vpara_S054	274	99.58	98.46					94.11	97.72	99.81	98.61	99.59	99.4	98.84	98.85	99.41	99.39	99.56	99.85	99.83	98.69							98.75	98.8	98.97	99.24	99.39	99.48	98.81	99.51	100	99.2	96.02	99.9	100	99.5	100	100	99.89	98.97	98.74	98.75	99.4
	Vpara_S055	273	99.58	98.46	99.26				94.11	97.72	99.81	98.61	99.59	99.4	98.84	98.85	99.41	99.39	99.56	99.85	99.83	98.69							98.75	98.8	98.97	99.24	99.39	99.48	98.81	99.51	100	99.2	96.02	99.9	100	99.5	100	100		98.97	98.79	98.65	99.4
	Vpara_S056	274	99.58	98.46					94.11	97.72	99.81	98.61	99.59	99.4	98.84	98.85	99.41	99.39	99.56	99.85	99.83	98.4							98.99	98.8	98.97	99.24	99.39	99.48	98.81	99.51	100	99.2	96.02	99.9	100	99.5	100	100	99.89	98.97	98.75	98.65	99.4
	Vpara_S058	264	100	98.67	98.87				97.91	98.58	99.42	98.75	99.79	99.3	98.73	99.1	99.61	99.39	99.78	99.85	99	99.34						92.56	98.79	99.06	98.97	99.49	98.79	98.83	100				68.97					67.96		98.97	99.35	98.75	99.64
	Vpara_S060	247	99.79	98.67	99.08				95.65	98.62	99.61	98.56	100	95.77	98.73	99.05	99.8	99.66	99.78	99.77	99.17	99.21							98.11	99.2	99.66	99.37	98.93	98.76	100											98.92	99.6		99.28
	Vpara_S061	288	100	100	99.99	100	100	100	100	99.96	100	100	100	100	100	100	100	100	100	100	100	100	100	100	100	100	99.82	100	100	100	100	100	100	100	100	100	100	100	100	100	100	100	100	100	100	100	99.95	100	100
	Vpara_S071	287	100	100	99.97	100	100	100	99.75	100	100	100	100	100	100	100	100	100	100	100	100	100	100	100	100	99.77	100	100	100	100	100	100	100	100	100	100	100	100	100	100	100	100	100	100	100	100	99.94		100
	Vpara_S076	287	100	100	99.97	100	100	100	100	100	100	100	99.77	100	100	100	100	100	100	100	100	100	100	100	100	100	100	100	100	100	100	100	100	100	100	100	100	100	100	100	100	100	100	100	100	100	99.76		100
	Vpara_S079	288	100	100	99.97	100	100	100	99.94	100	100	100	99.76	100	100	100	100	99.93	100	100	100	100	100	100	100	100	100	100	100	100	100	100	100	100	100	100	100	100	100	100	100	100	100	100	100	100	100	100	100
	Vpara_S087	287	100	100	99.97	100	100	100	100	100	100	100	100	100	100	100	100	100	100	100	100	100	100	100	100	100	100	100	100	100	100	100	100	100	100	100	100	100	100	100	100	100	100	100	100	100	99.94		100
	Vpara_S090	279	100	100	99.97	100	100	100	100	100	100	100	100	100	100	100	100	100	100	100	100	100	100		100	100	100	100	100	100	100	100	100	100	100	100		100	100	100	100	100	100	100		100	100	100	100
	Vpara_S091	287	100	100	99.99	100	100	100	100	100	100	100	100	100	100	100	100	100	100	100	100	100	100	100	100	100	100	100	100	100	100	100	100	100	100	100	100	100	100	100	100	100	100	100	100	100	99.94		100
	Vpara_S092	287	100	100	99.97	100	100	100	100	100	100	100	100	100	100	100	100	100	100	100	100	100	100	100	100	100	100	100	100	100	100	100	100	100	100	100	100	100	100	100	100	100	100	100	100	100	100	100	100
	Vpara_S093	258	100	100		100	100	100	100	99.96	100	100	100	100	100	100	100	100	100	100	100	100	100	100	100	100	100	100	100	100	100	100	100	100	100											100	100	100	100
	Vpara_S096	277	99.79	98.05	99.13	98.46			92.7	98.16	99.81	98.85	99.09	99.7	98.94	98.95	100	99.73	99.56	99.46	99.33	99.41					99.3	95.09	98.94	99.06	99.31	98.73	98.83	99.28	99.7		100	98.8	95.11	99.6	99.52	99.01		97.55	95.5	98.92	98.71	98.11	99.76
	Vpara_S097	249	99.79	99.28	98.97				97.57	96.71	99.42	98.65	97.74	100	98.62	99.45	99.61	99.59	99.78	98.92	99.33	99.34						93.78	98.38	98.59	98.97	98.35	99.49	99.02	98.81											99.22	99.02	97.66	99.16
	Vpara_S098	248	99.58	98.77	99.22				95.83	98.28	99.61	99.05	99.05	99.5	99.15	99.05	99.61	99.53	99.78	99.07	99.83	99.34						93.78	98.23	98.73	98.97	98.35	98.6	98.57	98.21											98.97	99.2		99.4
	Vpara_S105	267	99.79	98.77	99.1				94.05	98.35	99.81	98.46	99.18	99.5	99.36	99.46	99.8	99.66	100	99.38	99.33	99.14	99.55	99.83	99.82	99.31	100	100	98.19	99.33	99.31	99.35	98.93	99.22	100				69.69					67.64		98.52	98.21	99.28	100
	Vpara_S106	239	99.79																										98.3	99.2	99.31	98.48	99.35	98.76	99.11				69.18					67.96		98.65	97.63	99.08	99.76
	Vpara_S107-1	253	99.79	99.39	97.4	99.49	99.82	99.62	96.94	97.16	99.81	98.85	99.79	99.09	98.73	99.35	99.21	99.53	99.78	99.77	99	99.41						91,33;96,66	98.64	98.93	99.31	98.73	99.49	98.89	98.81											98.77	98.22	98.92	99.4
	Vpara_S107	250	100																										98.08	99.06	100	99.11	99.21	98.83	99.41	99.75	100	97.99	96.02	99.9	100	99.5	100	100	99.89	99.17	99.55		99.16
	Vpara_S108	239	99.79																										98.3	99.2	99.31	98.48	99.35	98.76	99.11				69.18					67.96		98.97	97.87	98.92	99.76
	Vpara_S109	249	99.79																										98.19	99.13	98.28	99.11	99.16	98.96	100	99.51		99.2	96.02	99.9	100	99.63	97.59	99.8		98.97	98.27	99.19	99.76
	Vpara_S110	266	100	98.67	98.99	99.54	87.51	98.41	98.3	98.92	100	98.99	99.06	99.6	98.94	99	99.61	99.46	99.78	99.31	99.5	98.69					99.47	93,96;93,29	98.53	99.06	98.62	98.23	98.74	99.35	99.7				68.94					67.64		98.58	99.02		99.4
	Vpara_S113	263	100	98.67	99	99.54	87.51	98.41	98.35	98.92	100	98.99	98.97	99.6	98.94	99	99.61	99.23	99.78	99.31	99.5	98.69					99.6		98.53	99.06	98.62	98.23	98.74	99.35	99.7				68.94					67.64			99.02	99.37	99.4
	Vpara_S114	267	100	98.67	98.99	99.54	87.51	98.41	98.23	98.92	100	98.99	99.29	99.6	98.94	99	99.61	99.46	99.78	99.31	99.5	98.69					99.47	93,96;93,29	98.53	99.06	98.62	98.23	98.74	99.35	99.7				68.94					67.64		98.58	99.02	99.21	99.4
	Vpara_S115	264	99.38	98.67	99.07	99.43	87.15	98.04	93.06	98.42	99.81	98.65	99.05	99.4	99.05	98.85	99.8	99.73	99.56	99.15	99.67	99.6						91.94	98.38	99.33	99.31	98.99	98.93	99.35	99.41				68.75					67.64		98.82	98.74		99.88
	Vpara_S116	277	99.79	99.18	99.11				96.99	97.53	99.81	98.65	100	99.6	98.84	98.95	99.8	99.66	100	99.38	99.17	99.34						95.1	98.6	99.13	98.62	99.37	99.55	99.48	99.7	99.51	100	99.6	95.87	99.7	100	99.88	100	100	99.89	98.82	98.95		99.03
	Vpara_S117	265	99.79	98.97	99.26	98.17	85.47	98.24	97.41	97.61	99.61	98.7	99.76	99.09	98.73	98.9	99.61	99.66	99.78	99.38	99.83	98.81							98.64	99.06	99.31	98.86	98.88	99.35	100				69.18					68.59		98.82	99.34	98.94	99.64
	Vpara_S118	277	99.38	98.77	99.21				97.53	98.47	99.81	98.56	100	99.8	98.84	98.8	99.8	99.19	99.78	99.31	99.83	99.47						97.33	98.72	98.93	98.62	98.73	98.88	98.83	99.11	100	100	100	100	100	100	100	100	100	100	98.72	98.79	98.61	99.4
	Vpara_S119	276	99.79	99.8	99.19				93.88	98.43	99.81	98.51	99.72	98.99	99.05	98.75	99.61	99.53	99.56	99.77	99	99.01						92.36	98.49	98.66	99.31	98.86	99.44	98.63	99.11	99.75	100	98.39	100	100	100	99.88	100	99.8	99.89	98.87	98.93		99.64
	Vpara_S120	240	99.79																										98.55	99.26	98.62	98.73	98.79	99.02	99.7				68.76					67.96		98.28	98.79	98.74	99.76
	Vpara_S122	279	99.79	98.05	99.09	98.46			92.38	98.54	99.81	98.85	99.08	99.7	98.94	98.95	100	99.73	99.56	99.46	99.33	99.41					99.12	95.09	98.94	99.06	99.31	98.73	98.79	99.28	99.7	99.51	99.64	99.2	96.02	99.9	100	99.63	97.94	99.8	99.78	98.92	98.7	97.82	99.76
	Vpara_S124	280	100	98.67	99.13	99.6	87.15	98.41	98.21	98.02	99.81	98.56	100	99.5	99.47	99	99.41	99.73	99.56	99.15	99.17	99.34						91,28;96,47	98.53	98.8	98.97	99.37	99.35	98.57	99.7	99.75	100	99.6	96.02	99.8	100	99.63	99.66	99.8	99.89	99.26	98.41	98.75	99.52
	Vpara_S128	250	100	99.18	99.13				96.77	97.61	99.81	98.61	99.72	99.5	99.05	99.05	99.8	99.86	100	99.69	98.83	99.27						92.57	99.17	99.93	99.66	99.24	98.93	98.63	100											98.77	99.83	99.37	99.16
	Vpara_S129	255		98.6	99.23				97.85	98.58	99.42	98.7	99.79	99.3	98.73	99.55	99.8	99.53	99.56	98.92	99	99.34							98.79	99	98.97	99.37	98.93	98.89	99.11				68.76					67.96		99.01	99.06	98.74	99.4
	Vpara_S130	276	99.58	98.46	99.23				93.85	97.72	99.81	98.61	99.53	99.4	98.84	98.85	99.41	99.39	99.56	99.85	99.83	98.69							98.75	98.8	98.97	99.24	99.39	99.48	98.81	99.51	100	99.2	96.02	99.9	100	99.5	100	100	99.89	98.97	98.76	98.28	99.4
	Vpara_S131	288	100	100	99.97	100	100	100	100	100	100	100	100	100	100	100	100	100	100	100	100	100	100	100	100	100	100	100	100	100	100	100	100	100	100	100	100	100	100	100	100	100	100	100	100	100	99.94	99.84	100
	Vpara_S132	279	99.79	98.87	99.29				97.6	97.23	100	98.61	99.72	99.3	99.05	98.95	100	99.86	99.56	99.69	99	99.54						91.27	98.6	99.67	99.66	98.86	99.53	98.63	97.62	99.51	99.64	99.2	96.02	99.9	100	99.63	97.94	99.8	99.78	98.67	98.86	99.22	99.64
	Vpara_S133	288	100	100	99.97	100	100	100	100	100	100	100	99.76	100	100	100	100	100	100	100	100	100	100	100	100	100	100	100	100	100	100	100	100	100	100	100	100	100	100	100	100	100	100	100	100	100	99.89	99.69	100
	Vpara_S137	281	100	100	99.97	100	100	100	100	100	100	100	100	100	100	100	100	100	100	100	100	100	100	100	100	100	100	100	100	100	100	100	100	100	100	100		100	100	100	100	100	100	100		100	100	100	100
	Vpara_S139	249	99.58	98.67	98.92				98.72	95.74	99.81	98.75	99.05	99.6	99.15	99.2	99.8	99.73	99.78	99.23	99.33	98.94						92.58	98.19	98.73	99.31	99.11	99.39	99.54	99.7											98.82	98.69	98.89	99.4
	Vpara_S140	252	100	99.49	99.05			96.75	91.98	98.2	99.61	68,40;98,75	100	95.97	98.84	99	99.41	99.73	99.78	99.38	99	99.01				91.9	99.47		98.72	99.4	99.31	98.73	99.21	99.02	96.73											99.02	99.03	98.58	99.28
	Vpara_S141	223	100																										98.56	99	99.31	98.48	99.53	98.76	99.7											98.97	98.3		99.4
	Vpara_S142	224	99.79																										98.83	99.26	98,62;73,58	98.35	96.41	99.15	98.81											98.08	98.75	98.44	99.88
	Vpara_S144	223	99.58																										98.64	98.8	99.31	98.61	99.3	98.83	99.41											97.94	97.91	99.06	99.4
	Vpara_S145	253	99.38	99.18	99.12	99.09	77.87	96.27	95.08	95.41	100	98.61	99.55	95.77	98.73	99.3	99.41	99.66	100	99.46	98.83	99.34				94.75	98.41		98.3	99.53	99.31	99.49	99.49	99.02	99.7											99.36	99		99.52
	Vpara_S146	225	99.58																										98.75	98.59	98.97	98.35	98.79	98.76	98.81											99.66	98.7	98.76	99.28
	Vpara_S147	222	99.38																										98.56	99.13	98,62;73,58	98.35	98.51	99.15	98.81											98.92	98.86		99.16
	Vpara_S148	223	99.79																										98.56	99.26	98.62	98.48	99.77	99.48	92.26											98.77	97.75	98.26	99.4
	Vpara_S149	225	98.96																										98.64	98.8	73,58;98,97	98.23	98.79	99.09	100											98.92	99.51	98.75	99.64
	Vpara_S152	250	99.79	99.28	99.09				92.45	98.58	99.42	98.65	99.38	99.19	98.94	98.8	99.61	99.8	99.78	99.69	99.5	98.81					99.3	94.68	98.68	99.06	99.66	99.37	99.16	99.48	100											99.02	98.58	97.96	99.76
	Vpara_S157	254	99.79	98.67	99.02				96.61	96.48	99.81	98.7	99.09	99.6	98.62	99.3	99.41	99.66	99.78	99.85	99.83	99.41	99.17	98.48	97.83	99.31	97.35	95.3	98.53	99.2	99.31	98.61	98.51	99.48	92.26											98.92	99.09	98.3	100
	Vpara_S160	240	99.79						93.16	96.56	99.81	98.65	100	98.99	98.94	98.84	99.41	99.59	99.78	99.85	99	99.01						92.36	98.49	98.8	99.31	98.1	98.88	98.89	99.11											99.31	98.64	98.44	99.64
	Vpara_S162	232	99.58	98.68																	99.83	99.47						95.76	98.49	99.89	99.31	99.11	99.3	99.35	99.11											97.79	98.91	99.06	99.76
	Vpara_S163	247	99.79						96.42	96.83	99.23	98.65	99.79	99.4	98.84	98.85	99.61	99.32	99.78	99	99.83	99.27						98.3	98.6	99.2	99.31	99.37	99.86	99.74	100											98.62	98.75	98.75	99.52
	Vpara_S164	251	99.38	98.46	99.03				97.63	97.19	100	98.89	99.55	99.7	99.26	99.15	99.8	100	100	99.07	99	99.21				94.52	98.77		98.79	99.13	98.97	98.73	99.44	98.83	99.7											99.56	98.84	98.42	99.52
	Vpara_S165	224	99.58																										98.91	98.8	98.97	98.1	96.5	99.48	99.7											98.48	99.37	98.3	99.4
	Vpara_S166	222	99.79																										98.23	99	99.31	98.48	99.3	99.48	99.7											99.12	98.79	97.81	99.76
	Vpara_S167	247	99.58	98.15	99.37				96.54	97.57	99.81	99.04	99.72	99.3	99.15	99.05	99.61	99.39	100	99.15	99	99.01						93.13	98.6	99.13	98.97	98.23	99.02	99.41	100											98.38	98.35		99.28
	Vpara_S168	224	99.58																										98.6	98.86	98.97	98.86	99.53	98.7	99.7											98.48	99.19	98.76	99.52
	Vpara_S171	223	99.38																										98.49	99.33	98.62	98.48	98.51	99.41	99.7											99.17	99.28	99.37	99.28
	Vpara_S172	224	99.58																										98.3	99.06	98.97	99.24	99.53	98.83	99.7											98.67	99.77	99.05	99.28
	Vpara_S173	224	99.38																										98.64	99.06	98.62	99.49	99.3	98.76	99.11											98.72	98	98.11	99.64
	Vpara_S174	253	99.79	98.77	99.05		99.86	98.64	96.39	97.57	99.81	98.61	99.79	99.7	98.94	99.1	99.21	99.66	99.78	99.46	99.33	99.08		99.5	99.64	93.84	98.25		98.15	99.06	98.97	98.61	98.69	98.89	100											98.82	97.82	98.58	99.52
	Vpara_S175	287	100	100		100	100	100	100	100	100	100	100	100	100	100	100	100	100	100	100	100	100	100	100	100	100	100	100	100	100	100	100	100	100	100	100	100	100	100	100	100	100	100	100	100	100	100	100
	Vpara_S176-10	266	99.58	98.97	98.87				98.71	97.57	99.81	98.75	99.79	99.19	99.05	99.55	99.8	99.73	99.78	99.15	99	99.14	99.5	99.83	99.64	99.31	100	100	98.26	99.13	99.66	99.49	98.74	99.54	99.11				68.33					68.17		98.28	98.35	98.92	99.28
	Vpara_S176	276	99.79	98.46	99.07				93.44	98.43	99.81	98.65	99.44	99.8	99.05	99.35	100	99.93	99.78	99.85	99.67	99.27							98.79	99	98.97	98.35	98.83	99.15	99.11	99.75	99.64	97.59	94.65	99.9	99.76	99.63	97.94	100	99.78	99.22	99.11	98.46	99.4
	Vpara_S177	274	99.58	100	99.96	100	100	99.98	100	99.96	100	100	99.55	100	100	100	100	100	100	100	100	100	99.95	100	100	99.54	100	100	98.3	99	99.31	100	99.91	99.94	100				69.18					67.96		98.77	98.79	98.9	100
	Vpara_S178	264	100	98.77	99.28				96.86	98.73	99.81	98.8	99.79	99.09	99.26	99.1	99.8	99.66	99.78	99.77	99	99.54						92,75;95,15	98.45	99.2	99.66	99.62	99.21	98.89	99.11				68.34					68.28		98.87	98.75	98.75	99.4
	Vpara_S195-7	266	99.79	99.49	99.1	99.49	93.19	96.81	94.36	96.98	99.61	98.7	99.18	99.7	99.26	99.25	99.61	99.66	99.78	99	98.83	99.21						91,33;96,88	98.53	99.13	98.28	99.24	99.16	98.89	100				68.54					67.96		98.77	99.46	98.74	99.4
	Vpara_S349-10	240	99.79	98.67	98.19																								98.34	99.2	98.97	98.61	98.79	99.28	99.7				68.96					67.96		97.96	98.88	99.01	99.76
	Vpara_S357-21	239	99.38																										98.56	99.2	98,97;72,83	98.61	98.69	98.7	97.62				68.96							98.23	99.15	98.74	98.91
	Vpara_S372-5	264	99.58	98.67	98.21				95.34	98.88	99.42	98.51	99.79	99.4	98.94	98.95	99.41	99.8	99.78	99.46	99.17	99.54						92,41;91,08	98.34	98.73	99.66	98.61	98.93	98.63	99.11				68.96					67.85		99.12	98.43	99.01	100
	Vpara_S439-9	239	99.38																										98.53	98.86	99.31	99.37	98.65	98.31	97.32				68.97					69.45		98.72	98.61	99.28	99.52
	Vpara_S440-7	263	99.58	98.67	98.58				95.34	98.88	99.42	98.51	99.79	99.4	98.94	98.95	99.41	99.8	99.78	99.46	99.17	99.54						92,41;91,08	98.68	98.73	99.66	98.61	98.93	98.63	99.11				68.96							99.17	98.43	99.01	100
	Vpara_S456-5	239	99.58																										98.53	99.26	98,97;73,58	97.97	96.64	99.15	99.7				69.39					68.17		98.53	98.84	99.46	99.64
	Vpara_S499-7	268	99.38	98.56	99.02	99.83	87.24	98.3	97.92	96.18	99.61	98.61	100	99.6	98.84	99.2	99.61	99.46	99.78	98.84	99	99.41				95.2	97.53	95,09;95,09;92,15	98.3	99.06	98.97	97.97	99.3	98.7	99.41				68.69							98.92	99.28	99.1	99.28
	Vpara_SA2D2	223	100																										98.34	98.93	98.28	98.73	99.02	99.22	99.41											99.22	97.27	98.83	99.52
	Vpara_SAB6	251	99.38	98.56	98.32				93.86	97.34	99.61	68,86;98,80	99.79	99.19	98.73	99.55	99.8	99.8	99.78	99.61	99.33	99.41					99.3	94.68	98.75	99.4	98.97	99.24	98.6	99.41	99.7											99.22	99.11	98.83	99.52
	Vpara_SD2016051	278	99.79	98.87	98.33				97.66	97.23	100	98.61	98.97	99.3	99.05	98.95	100	99.86	99.56	99.69	99	99.54						91.27	98.6	99.67	99.66	98.86	99.53	98.63	97.62	99.51	99.64	99.2	96.02	99.9	100	99.63	97.94	99.8	99.78	98.67	98.79	99.55	99.64
	Vpara_SD2016062	265	99.79	98.67	99.07				97.73	96.72	99.81	99.04	99.79	99.3	98.62	98.95	99.8	99.8	99.78	99.23	99.5	99.34				94.94	98.24	95.71	98.38	98.66	99.31	98.99	99.11	99.35	99.7				69.17					67.96		99.12	99.02	98.83	99.76
	Vpara_SD2016121	280	99.79	98.87	98.78				97.66	97.23	100	98.61	98.97	99.3	99.05	98.95	100	99.86	99.56	99.69	99	99.54						91.27	98.6	99.67	99.66	98.86	99.53	98.63	97.62	99.51	99.64	99.2	96.02	99.9	100	99.63	97.94	99.8	99.78	98.67	98.79	99.55	99.64
	Vpara_SD2017074	279	99.79	98.87	98.62				97.66	97.23	100	98.61	98.97	99.3	99.05	98.95	100	99.86	99.56	99.69	99	99.54						91.27	98.6	99.67	99.66	98.86	99.53	98.63	97.62	99.51	99.64	99.2	96.02	99.9	100	99.63	97.94	99.8	99.78	98.67	98.79	99.55	99.64
	Vpara_SD2018053	279	99.79	98.56	99.1				93.6	97.68	99.81	98.7	100	99.4	99.47	98.95	99.21	99.66	99.78	99.31	99.17	99.14						95.54	98.49	98.73	99.31	97.97	98.97	99.02	98.81	99.51	99.64	99.2	96.02	99.9	100	99.63	97.94	100	99.78	98.92	98.79	99.1	99.52
	Vpara_SDA1	251	99.38	98.46	98.8				93.86	97.34	99.42	98.61	99.18	99.5	99.68	99	99.61	99.8	99.78	99.38	99	99.21					99.3	94.68	98.68	99.47	98.97	99.24	99.21	99.28	99.7											98.28	98.7	99.19	99.52
	Vpara_SDA4	251	99.38	99.39	99.14				96.75	97.38	99.81	68,56;98,70	99.59	99.7	99.15	98.9	99.8	99.73	99.56	99.15	99	99.34						95,77;92,31	98.6	99.06	99.31	99.49	98.93	99.48	99.7											98.82	98.66	98.92	99.88
	Vpara_SG176	224	100																										98.3	98.93	99.31	98.48	99.53	98.76	99.7											98.87	98.7	98.83	99.52
	Vpara_SHP2	250	99.79	98.87	99.02				96.75	97.73	99.42	98.61	99.18	99.19	98.94	99.55	99.8	99.66	99.78	99.15	99.17	99.14				94.71	98.41	94.07	98,60;98,60	99.13	98.62	98.73	99.39	99.48	100											99.61	98.7	98.92	100
	Vpara_SM4	253	99.58	99.39	97.21				96.14	97.23	99.61	98.56	99.79	99.8	98.94	99.1	99.41	99.86	99.78	99.46	99.5	99.08						92.57	98.64	99.53	99.31	98.73	98.69	99.15	100											99.22	99.02	98.92	99.76
	Vpara_SNUVpS-1	250	99.79	98.46	99.17				97.73	95.78	99.81	98.75	100	99.7	99.68	99	99.41	99.73	100	99.07	99.33	99.28						92.87	98.34	98.73	99.31	99.37	99.02	99.22	100											99.26	99.11	98.74	99.4
	Vpara_ST17P5-S1	252	99.38	98.56	98.47				93.86	97.34	99.61	98.8	99.79	99.19	98.73	98.95	99.61	99.8	99.78	99.61	99.83	99.21					99.3	94.68	98.75	99.4	98.97	99.24	98.6	99.41	99.7											99.22	99.11	98.83	99.52
	Vpara_T12739	237	99.79																										98.08	98.93	99.31	98.99	98.83	99.54	100				68.96					68.28		98.97	98.75	99.1	99.16
	Vpara_T9109	249	99.79	99.49	98.81				97.55	97.61	99.81	98.75	99.38	99.7	98.94	99.15	99.8	99.53	99.78	99.92	99.17	99.14						92,36;95,54	98.72	99.13	98.97	98.61	99.07	99.61	92.26											98.82	98.66	99.28	99.4
	Vpara_TAK-145	249	99.58	99.08	98.4				96.81	97.27	99.61	68,92;69,39;98,70	98.97	99.7	98.73	98.9	99.41	99.53	99.78	99.77	99	99.34						96,66;91,33	99.02	99.2	99.31	98.73	99.39	98.89	98.81											98.92	99.28	98.47	99.88
	Vpara_TJA114	249	99.38	99.39	97.48				96.75	97.38	99.81	98,70;68,56	99.59	99.7	99.15	98.9	99.8	99.73	99.56	99.15	99	99.34						92,31;95,77	98.6	99.06	99.31	99.49	98.93	99.48	99.7											98.82	98.66	98.92	99.88
	Vpara_TS-8-11-4	234	99.38																										98.3	98.66	72,83;99,31	98.61	98.69	98.7	97.62							100				99.22	98.93	99.19	99.88
	Vpara_TUMSAT_D06_S3	253	99.58	99.39	98.53				96.14	97.23	99.61	98.56	99.79	99.8	98.94	99.1	99.41	99.86	99.78	99.46	99.5	99.08						92.57	98.64	99.53	99.31	98.73	98.69	99.15	100											99.22	99.02	98.92	99.76
	Vpara_TUMSAT_DE2_S2	253	99.38	98.56	98.84				93.86	97.34	99.61	98,80;68,86	99.79	99.19	98.73	99.55	99.8	99.8	99.78	99.61	99.33	99.41					99.3	94.68	98.75	99.4	98.97	99.24	98.6	99.41	99.7											99.22	99.11	98.83	99.52
	Vpara_TUMSAT_H01_S4	224	99.38																										98.56	99.4	98,97;72,83	99.37	98.55	98.31	97.62											99.31	99.02	99.1	99.64
	Vpara_TUMSAT_H10_S6	253	99.79	98.56	99.03	99.54	99.56	98.9	95.83	97.27	99.81	98.65	100	99.3	99.47	99	99.21	99.73	99.78	99.85	98.83	99.34						95.54	98.23	99.26	99.31	99.37	98.88	98.76	100											98.82	99.15	98.92	99.76
	Vpara_UCM-V493	225	99.38																										98.83	98.59	75,25;99,66	98.23	96.41	98.96	100											99.02	99.91	99.01	99.16
	Vpara_V-22304	269	100	99,42;99,26		100	100	100	99.33	99.33	100		100	100	99.38	100	100	99.76	100	99.5	100	100	100	100	100	100	100	92,36;94,89		99.72	100	100	100,00;99,12	100	100	100	100	100	69,18;100,00	100	100	100	100	67,96;100,00	100	100	100	98,89;100,00	100
	Vpara_V06517	220	99.79																										98.72	99.06	98.97	99.24	98.46	99.15	99.11											98.53	99.19	98.65	99.28
	Vpara_V1401	291	100	100	99.97	100	100	100	100	100	100	100	100	100	100	100	100	100	100	100	100	100	100	100	100	100	100	100	100	100	100	100	100	100	100	100	100	100	100	100	100	100	100	100	100	100	100	100	100
	Vpara_VH3	224	99.79																										98.26	99	99.31	99.11	99.25	99.35	99.7											98.97	99.15	99.01	99.64
	Vpara_VHT1_MFl	254	99.38	98.36	98.47				95.95	97.64	99.81	98.94	99.18	99.6	99.58	99.25	99.61	99.73	99.78	99.38	99.5	99.34	98.5	98.65	97.64	99.54	99.82	99,80;90,04	98.64	99	99.66	98.73	98.83	98.83	97.62											99.17	99.33	99.37	99.4
	Vpara_VHT2_MFl	224	99.38																										98.26	98.53	98,28;72,83	99.49	98.55	98.5	97.62											98.72	98.75	99.01	99.28
	Vpara_VIP4-0219	255	99.79	99.8	98.51				94.05	97.27	99.81	68,88;98,46	99.18	99.5	99.26	99.5	99.8	99.66	100	98.17	99.33	98.68	99.55	99.66	99.82	99.31	97.35	93.86	98.64	99	99.31	98.86	99.44	98.63	99.11											98.82	99.64	98.83	99.28
	Vpara_VIP4-0395	291	100	100	99.98	100	100	100	100	100	100	100	100	100	100	100	100	100	100	100	100	100	100	100	100	100	100	100	100	100	100	100	100	100	100	100	100	100	100	100	100	100	100	99.8	100	100	100	100	100
	Vpara_VIP4-0434	281	99.79	98.87	99				97.66	97.23	100	98.61	98.97	99.3	99.05	98.95	100	99.86	99.78	99.69	99	99.54						91.27	98.6	99.67	99.66	98.86	99.53	98.57	97.62	99.27	99.64	99.2	96.02	99.9	100	99.63	97.94	99.59	99.78	98.67	98.79	99.55	99.64
	Vpara_VIP4-0443	213	99.79																										98.72	98.82		98.73	98.97	98.63	99.7											99.09		98.83	99.76
	Vpara_VIP4-0444	249	99.58	98.46	98.9				94.34	98.24	99.81	98.46	99.79	99.6	99.15	99.05	99.21	99.66	99.78	99.46	99	99.27						91,28;92,15	99.25	99	99.31	98.61	99.63	99.15	99.11											97.99	99.06	98.92	99.88
	Vpara_VIP4-0445	282	100	100		99.66	99.91	99.9	99.94	99.85	100	99.9	99.79	99.9	100	99.9	100	100	100	100	100	100	99.93	100	100	99.54	100	99.8	99.96	100	100	99.49	99.82	100	99.7	99.75	100	100	100	99.8	99.52	99.63	100	98.77	99.66	99.95	100	99.82	100
	Vpara_VIP4-0447	256	100	98.77	99.11				96.99	96.76	99.42	68,70;98,51	99.79	99.6	99.05	99.05	99.41	99.93	99.78	99	99.17	99.47				94.71	98.24	93.25	98.79	98.93	98.62	98.73	98.97	99.35	99.7											99.17	99.78	99.37	99.28
	Vpara_VN-0028	266	99.79	98.46	99.08	98.17	85.47	98.24	97.49	97.38	99.81	98.61	99.18	99.6	99.05	98.9	99.21	99.66	99.78	99.85	99	99.08					99.3	94,67;91,94	98.75	99	99.66	98.48	98.79	99.35	100				69.38					68.28		99.22	98.34	99.01	99.16
	Vpara_VN-0029	268	99.58	98.46	99	99.43	85.47	98	96.94	97.16	99.81	98.7	99.79	99.7	99.36	99.5	99.61	99.59	99.78	99.85	99.5	99.27					99.47	93,24;93,20	98.53	99.06	99.66	98.61	98.65	99.67	100				68.96					68.91		98.97	99.11	98.92	99.52
	Vpara_VN-0293	239	100																										98.49	99.26	99.31	98.86	99.44	99.22	100				69.18					67.96		98.38	99.28	99.19	99.4
	Vpara_VN-5003	249	99.79	99.39	98.97				94.42	97.87	99.81	98.99	99.18	95.87	98.84	99.25	99.61	99.46	99.78	99.15	99.17	99.54						91,08;97,11	98.64	98.66	98.97	98.61	98.83	98.83	100											99.12	98.79	99.1	99.52
	Vpara_VP-NY4	291	100	100	99.98	100	100	100	100	100	100	100	100	100	100	100	100	100	100	100	100	100	100	100	100	100	100	100	100	100	100	100	100	100	100	100	100	100	100	100	100	100	100	100	100	100	100	100	100
	Vpara_VP090004	280	99.79	98.56	98.3				93.6	97.68	99.81	98.7	100	99.4	99.47	99	99.21	99.66	99.78	99.31	99.17	99.14						95.54	98.49	98.73	99.31	97.97	98.97	99.15	99.7	99.51	99.64	99.2	96.02	99.9	100	99.63	97.94	100	99.78	98.92	98.75	99.19	99.52
	Vpara_VP100010	247	99.58	99.08	99.13				96.81	97.27	99.61	98.7	98.97	99.7	98.73	98.9	99.41	99.53	99.78	99.77	99	99.34							99.02	99.2	99.66	98.73	99.39	98.89	98.81											98.92	99.28	98.47	99.88
	Vpara_VP120036	280	99.79	98.56	98.81				93.6	97.68	99.81	98.7	100	99.4	99.47	98.95	99.21	99.66	99.78	99.31	99.17	99.14						95.54	98.49	98.73	99.31	97.97	98.97	99.02	98.81	99.51	99.64	99.2	96.02	99.9	100	99.63	97.94	100	99.78	98.92	98.79	99.1	99.52
	Vpara_VP120269	247	99.79	99.49	99.12				95.83	96.12	99.61	98.7	99.59	99.8	98.52	99.45	99.61	99.59	100	99.31	99	99.47							98.49	99.47	98.97	98.73	99.39	99.15	100											98.77	99.15	98.74	99.4
	Vpara_VP120841	257	99.79	98.56	99.13	99.43	99.47	98.63	97.3	97.53	99.81	98.61	100	99.6	98.84	99.7	99.8	99.46	99.78	99.15	99.33	98.94	99.27	99.66	99.82	99.54	100	99.8	98.75	98.8	99.31	98.61	98.74	99.28	99.7											99.07	99.06	98.74	99.52
	Vpara_VP14	224	99.79																										98.72	98.8	99.66	99.49	98.41	98.7	98.51											99.36	98.35	99.19	99.16
	Vpara_VP140355	280	99.79	98.56	99.21				93.6	97.68	99.81	98.7	100	99.4	99.47	98.95	99.21	99.66	99.78	99.31	99.17	99.14						95.54	98.49	98.73	99.31	97.97	98.97	99.02	98.81	99.51	99.64	99.2	96.02	99.9	100	99.63	97.94	100	99.78	98.92	98.79	99.1	99.52
	Vpara_VP140862	249	99.79	99.28	98.32				96.75	98.09	99.81	99.38	100	98.99	99.15	99.1	99.61	99.59	100	99	99.83	99.47						94.21	98.64	99.26	98.97	98.61	99.35	98.89	100											98.18	98.66	99.19	99.88
	Vpara_VP160152	248	99.79	98.56	98.59				95.4	97.01	99.61	98.65	99.18	95.87	98.73	99	99.8	99.66	99.78	99.38	99.33	99.21						95,54;92,36	98.56	99.13	98.97	98.61	99.11	99.41	99.11											99.9	98.66	98.83	99.52
	Vpara_VP160417	284	100	98.97	99.13				94.11	98.43	99.61	98.51	99.59	98.99	98.94	98.85	99.61	99.66	99.78	99.85	99	99.21	99.95	99.83	99.64	99.54	99.82	95.09	98.49	99.2	98.97	99.24	98.06	99.41	99.7	99.51	100	99.2	96.02	99.9	100	99.5	100	100	99.89	98.97	99.02	99.1	99.88
	Vpara_VP160477	224	99.79																										98.72	99.13	99.66	98.1	98.83	98.89	99.7											98.62	98.61	99.1	99.28
	Vpara_VP160534	225	99.38																										98.56	99.06	98,62;72,83	98.73	99.44	98.5	99.11											99.26	98.93	99.1	99.76
	Vpara_VP160535	250	99.79	98.77	98.9				98.34	97.64	100	98.94	100	99.7	98.94	99.25	99.41	99.93	99.78	99.92	99.5	99.34						95.32	99.25	99.06	99.31	99.49	98.69	99.28	99.7											99.22	98.93	98.65	99.52
	Vpara_VP160552	257	99.58	99.08	99.18	99.83	87.24	98.24	93.5	98.84	99.23	98.75	100	95.57	98.73	99.2	99.41	99.53	99.78	99	99.17	99.34	99.18	99.66	97.46	98.63	98.24	95.91	98.04	99.13	98.28	98.1	99.25	99.09	100											99.12	98.75	99.1	99.76
	Vpara_VP160744	290	100	100	99.97	100	100	99.96	100	100	100	100	100	100	100	99.95	100	100	100	100	100	100	100	100	100	100	100	100	100	100	100	100	99.95	100	100	100	100	100	100	100	100	100	100	100	100	100	98.39	100	100
	Vpara_VP160919	253	99.79	98.46	98.23	100	87.15	98.39	96.57	97.91	99.81	98.85	99.79	99.6	98.62	98.85	99.41	99.73	100	99.69	99.17	99.54						94,64;94,43;94,19	98.45	99.13	99.31	99.49	99.53	99.61	100											98.72	99.15	98.47	99.52
	Vpara_VP160968	279	99.79	98.46	98.92				93.44	98.47	99.81	98.65	98.77	99.8	99.05	99.4	100	99.93	99.78	99.85	99.67	99.27						95,09;94,04	98.79	99	98.97	98.35	98.83	99.15	99.11	99.75	99.64	97.59	94.65	99.9	99.76	99.63	97.94	100	99.78	99.22	99.15	99.19	99.28
	Vpara_VP161132	250	99.58	98.56	99.14				96.06	98.58	99.42	98.7	100	99.4	99.58	99.2	99.8	99.66	99.56	99.31	99.83	99.47						95.76	98.45	99.2	99.31	99.11	99.3	99.28	99.11											97.79	99.06	99.28	99.76
	Vpara_VP161168	290	100	100	98.79	100	100	100	100	100	100	100	100	100	100	100	100	100	100	100	100	100	100	100	100	99.77	100	100	100	100	100	100	100	100	100	100	100	100	100	100	100	100	100	100	100	100	100	100	100
	Vpara_VP161407	290	100	100	99.97	100	100	100	100	100	100	100	100	100	100	100	100	100	100	100	100	100	100	100	100	99.77	100	100	100	100	100	100	100	100	100	100	100	100	100	100	100	100	99.66	100	100	100	100	100	100
	Vpara_VP161546	291	100	100	99.98	100	100	100	100	100	100	100	100	100	100	100	100	100	100	100	100	100	100	100	100	99.77	100	100	100	100	100	100	100	100	100	100	100	100	100	100	100	100	99.66	100	100	100	100	100	100
	Vpara_VP161550	225	99.58																										98.34	99.06	99.31	98.73	96.83	99.09	97.92											98.58	98.48	99.1	99.4
	Vpara_VP161613	290	100	100	99.97	100	100	100	100	100	100	100	100	100	100	100	100	100	100	100	100	100	100	100	100	100	100	100	100	100	100	100	100	100	100	100	100	100	100	100	100	100	100	100	100	100	100	100	100
	Vpara_VP161621	250	100	99.08	99.29				97.6	97.83	99.81	98.61	99.79	99.6	98.84	99.55	99.41	99.59	99.78	99.23	99.17	99.67						92,00;92,36	98.68	99.13	100	98.99	99.07	98.7	97.62											98.82	98.93	98.92	100
	Vpara_VP161624	254	99.79																										98.64	99	99.31	98.86	99.39	99.54	99.7	99.75	100	98.39	100	100	100	99.88	100	99.8	99.89	98.82	99.11	99.37	99.28
	Vpara_VP161895	251	99.58	98.87	98.17				99.2	95.78	100	98.61	98.97	99.3	99.47	98.95	99.21	99.66	99.78	99.31	99.17	99.21					99.12	94.48	98.41	99	98.97	98.86	98.93	98.89	100											98.67	98.35	99.28	99.16
	Vpara_VP161904	240	99.79																										98.6	98.59	98.97	98.73	99.35	99.28	99.7				68.76					68.59		99.56	98.13	99.01	100
	Vpara_VP161972	251	99.79	98.77	98.84				97.12	97.53	99.81	98.65	99.79	99.7	98.84	98.95	99.8	99.66	99.78	99.38	99.17	99.41				94.75	97.35	94,87;95,30	98.11	99.2	98.97	98.99	98.88	98.5	97.32											98.23	99.02	98.65	99.16
	Vpara_VP162105	280	99.79	98.87					97.66	97.23	100	98.61	98.97	99.3	99.05	98.95	100	99.86	99.56	99.69	99	99.54						91.27	98.6	99.67	99.66	98.86	99.53	98.63	97.62	99.51	99.64	99.2	96.02	99.9	100	99.63	97.94	99.8	99.78	98.72	98.79	99.55	99.64
	Vpara_VP162119	265	99.38	98.56	99.09	99.43	87.15	98.04	96.14	97.46	99.61	98.7	99.79	99.7	99.26	99.35	99.41	99.66	99.78	99.07	99.67	99.14						91.94	98.26	99.33	98.97	98.99	99.44	98.63	99.11				68.97					68.61		99.17	98.84	98.83	99.76
	Vpara_VP162125	249	99.79	98.77	98.39				97.73	97.27	100	98.89	99.59	99.7	99.15	99.2	100	99.73	100	99.61	99	99.54						91.27	99.02	99	98.97	98.86	99.25	99.28	99.7											99.22	99.19	99.1	99.16
	Vpara_VP162129	252	99.79	98.97	98.73	99.83	85.3	97.94	95.16	96.75	99.81	98,65;69,08	100	99.7	98.73	99.15	99.41	99.59	99.78	99.85	99	99.54						92.56	98.6	99.4	98.97	98.73	98.65	99.15	99.7											99.22	98.57	99.19	99.4
	Vpara_VP170038	251	100	98.97	99.04				97.97	97.94	100	98.89	99.59	99.7	99.26	99.2	99.61	99.39	100	99.15	99	99.27				94.52	98.59	93,43;98,16	98.64	99.2	98.97	98.86	99.11	99.28	97.92											99.31	98.05	99.1	99.88
	Vpara_VP170142	237	100																										98.6	99.26	99.31	98.86	99.44	99.22	100				68.54					68.61		98.38	99.28	99.19	99.4
	Vpara_VP170801	280	99.79	98.56	98.4				93.6	97.68	99.81	98.7	100	99.4	99.47	99	99.21	99.66	99.78	99.31	99.17	99.14						95.54	98.49	98.73	99.31	97.97	98.97	99.15	99.7	99.51	99.64	99.2	96.02	99.9	100	99.63	97.94	100	99.78	98.92	98.75	99.19	99.52
	Vpara_VP180089	250	100	98.36	99.16				92.88	99.33	100	99.38	100	99.5	99.05	98.85	99.61	99.39	99.56	99.46	99.17	99.14						92.14	98.91	98.86	98.97	98.86	99.21	98.96	99.7											98.82	98.88	99.19	100
	Vpara_VP180179	281	99.79	99.8	99.22				94.05	97.27	99.81	98.46	99.18	99.5	99.36	99.5	99.8	99.66	100	98.25	99.33	98.75	99.55	99.66	99.82	99.31	97.35	93.86	98.64	99	99.31	98.86	99.39	99.54	99.7	99.75	100	98.39	100	100	100	99.88	100	99.8	99.89	98.82	99.11	99.37	99.28
	Vpara_VP180273	237	99.79																										99.13	99	98.62	98.73	98.79	99.02	99.7				68.97					67.64		98.28	98.48	98.83	99.76
	Vpara_VP180431	224	99.58																										98.3	98.86	99.31	98.23	97.57	99.81	98.81											98.58	98.48	99.28	99.4
	Vpara_VP180500	237	99.79																										99.09	98.66	99.31	98.86	99.44	98.83	100				68.97					67.64		98.87	99.02	99.01	99.4
	Vpara_VP180960	249	99.79	98.05	99.08	98.45			92.7	98.54	99.81	98.85	99.18	99.7	98.94	98.95	100	99.73	99.56	99.46	99.33	99.41					99.3	94.86	98.94	99.06	99.31	98.73	98.83	99.28	99.7											98.92	98.75	98.29	99.76
	Vpara_VP2007-007	261	99.58	98.67	98.84				95.34	98.88	99.42	98.46	99.79	99.4	98.94	98.94	99.41	99.82	99.78	99.46	99.17	99.54						92,41;91,08	98.75	98.8	99.66	98.61		98.63	99.11				69.96					67.96		99.01	98.93	99.01	100
	Vpara_VP2007-095	238	99.79																										98.56	99	99.31	99.24	99.3	98.7	100				69.18					67.96		98.67	98.93	99.1	100
	Vpara_VP232	283	100	100	99.97	100	100	100	100	100	100	100	100	100	100	100	100	100	100	100	100	100	100	100	100	100	100	100	100	100	100	100	100	100	100		100	100	100	100	100	100	100	100	99.89	100	100	100	100
	Vpara_VP250	287	100	100	99.97	100	100	100	100	100	100	100	100	100	100	100	100	100	100	100	100	100	100	100	100	100	100	100	100	100	100	100	100	100	100		100	100	100	100	100	100	100	100	100	100	100	100	100
	Vpara_VP32	224	99.79																										98.56	98.66	99.31	99.37	98.93	98.76	99.11											98.87	99.15	98.56	99.4
	Vpara_VP49	265	99.79	99.08	98.78	99.43	77.78	96.09	98.59	95.67	99.81	98.56	100	99.33	98.41	99.15	99.61	99.66	99.78	99.07	98.83	99.34						91.98	98.75	99	99.31	99.24	99.11	98.31	99.7				68.96					68.93		99.17	99.51	99.37	99.76
	Vpara_VP766	258	99.58	98.67	99.13	99.72	93.27	97.16	94.19	96.6	99.42	67,86;96,60	99.59	99.4	98.94	97.45	97.3	99.53	99.78	99	96.9	99.08				94.75	99.47	94,68;91,30;90,51;96,34	96.36	98.93	99.31	99.49	99.86	97.87	99.7											98.43	96.18	97.3	99.28
	Vpara_VP830010	280	99.79	98.56	99.21				93.6	97.68	99.81	98.7	100	99.4	99.47	99	99.21	99.66	99.78	99.31	99.17	99.14						95.54	98.49	98.73	99.31	97.97	98.97	99.02	98.81	99.51	99.64	99.2	96.02	99.9	100	99.63	97.94	100	99.78	98.92	98.79	99.19	99.52
	Vpara_VP840119	279	99.79	98.56	98.54				93.5	97.79	99.42	98.99	99.18	99.7	98.94	99.6	99.41	99.59	99.78	99.54	99.17	99.54						92.56	98.3	99.2	99.31	98.73	99.16	99.15	99.7	100	100	100	100	100	100	100	100	100	100	99.31	98.75	99.37	99.28
	Vpara_VP856	259	99.79	98.87	98.31				97.66	97.23	100	98.61	98.97	99.3	99.05	98.95	100	99.86	99.56	99.69	99	99.54						91.27	98.6	99.67	99.66	98.86	99.53	98.63	97.62								97.94	99.8	99.78	98.67	98.79	99.55	99.64
	Vpara_VP860051	285	99.79	99.39	98.98	99.83	87.06	98	98.1	96.72	99.81	98.85	99.59	99.4	99.05	99.45	99.61	99.59	99.78	99.85	99	99.34	99.23	99.66	99.82			92.14	98.45	99.06	99.31	99.37	98.83	99.48	100	99.51	99.64	99.2	96.02	99.9	100	99.63	97.94	100	99.78	98.72	98.97	98.74	100
	Vpara_VP910044	260	100	100	99.97	100	100	100	99.94	99.96	100	100	100	100	100	100	100	100	100	100	100	100	100	100	100	99.77	100	100	100	100	100	100	100	100	100											100	100	100	100
	Vpara_VPA-67	228		98.85					99.82	97.36	99.42	99.1	98.77	99.05	99.56		99.21	99.66	100	99.67	99	98.88							98.51	98.73	98.97	98.69	98.85	98.96	98.81											98,98;98,14	98.5	98.58	99.19
	Vpara_VPCR-2009	248	99.79	98.67	99.07				95.32	97.68	99.61	98.85	99.38	99.6	98.52	99.1	99.61	99.8	99.78	99.31	99.5	99.47						95.1	98.87	98.73	98.62	98.73	98.69	98.24	100											99.07	98.52	99.28	99.76
	Vpara_VPCR-2010	238	100																										98.94	98.93	98.97	98.73	98.55	98.7	98.81				68.76					67.95		98.48	99.37	99.01	99.52
	Vpara_VPF-6	290	100	100	99.98	100	100	100	100	100	100	100	100	100	100	100	100	100	100	100	100	100	99.95	100	100	100	100	100	100	100	100	100	100	100	100	100	100	100	100	100	100	100	100	100	100	100	100	100	100
	Vpara_VPTS-2009	224	99.79																										99.13	99	98.62	98.73	98.79	99.02	99.7											98.28	98.84	99.01	99.76
	Vpara_VPTS-2010	269	99.38	98.56		97.83	85.21	98.31	94.79	97.1	100	98.4	99.18	99.7	99.05	99.15	99.8	99.59	99.78	99.69	99.67	98.82	99.57	99.33	99.64	94.94	99.65	93,83;94,48	98.67	98.73	99.31	99.37	99.49	99.48	100				68.33					68.28		98.18	99.19	99.12	99.88
	Vpara_VPTS-2010_2	223	99.38																										98.54	99.26	99,31;72,45	97.99	99.16	99.09	100											99.12	98.66	98.92	100
	Vpara_Vb0541	224	100																										98.34	98.93	98.28	98.73	99.02	99.22	99.41											99.22	97.27	98.83	99.52
	Vpara_Vb0544	225	100										91.19						100										98.34	98.93	98.28	98.73	99.02	99.22	99.41											99.22	97.27	98.83	99.52
	Vpara_Vb0551	227	100																80,74;99,72									95.85	98.34	98.93	98.28	98.73	99.02	99.22	99.41											99.22	97.27	98.83	99.52
	Vpara_Vb0568	223	99.58																										97.96	98.73	99.31	98.48	99.39	99.35	100											98.77	99.19	98.92	99.28
	Vpara_Vb0574	255	100	98.56	98.39	98.12	85.47	98.29	99.02	97.79	99.42	98.94	99.38	99.6	98.94	98.85	99.41	99.73	99.78	99.38	99.33	99.47				94.52	97.53	93,05;90,85	98.04	99	98.62	98.73	99.02	98.89	100											98.58	99.33	99.28	99.52
	Vpara_Vb0575	227	100						96.62		93.06								80.19										98.34	98.93	98.28	98.73	99.02	99.22	99.41											99.22	97.27	98.83	99.52
	Vpara_Vb0606	226	100								99.81																	92.89	98.34	98.93	98.28	98.73	99.02	99.22	99.41											99.22	97.27	98.83	99.52
	Vpara_Vb0624	223	100																										98.34	98.93	98.28	98.73	99.02	99.22	99.41											99.22	97.27	98.83	99.52
	Vpara_Vb0744	226	100														99.16				85.78								98.34	98.93	98.28	98.73	99.02	99.22	99.41											99.22	97.27	98.83	99.52
	Vpara_Vb0755	225	99.79															68.15											98.68	98.86	99.31	99.37	98.83	99.09	99.7											99.22	98.17	98.56	99.28
	Vpara_Vb0786	225	99.79															68.15											98.68	98.86	99.31	99.37	98.83	99.09	99.7											99.22	98.17	98.56	99.28
	Vpara_Vb0788	227	99.79								94.61							68.15	78.46										98.68	98.86	99.31	99.37	98.83	99.09	99.7											99.22	98.17	98.56	99.28
	Vpara_Vb0825	248	99.79	97.95	98.86				97.73	95.75	99.61	98.7	99.38	99.09	98.73	99.25	99.8	99.93	99.78	99.15	99.83	99.21						95,54;92,05	98.72	99.06	99.31	99.37	98.93	99.48	99.7											99.17	98.61	98.92	99.28
	Vpara_Vb0829	226	99.79															68.15	80.74										98.68	98.86	99.31	99.37	98.83	99.09	99.7											99.22	98.17	98.56	99.28
	Vpara_Vb0833	226	99.79												99.81			68.15											98.68	98.86	99.31	99.37	98.83	99.09	99.7											99.22	98.17	98.56	99.28
	Vpara_Vb0849	248	99.79	97.95	98.85				97.73	95.75	99.61	98.7	99.38	99.09	98.73	99.25	99.8	99.93	99.78	99.15	99.83	99.21						95,54;92,05	98.72	99.06	99.31	99.37	98.93	99.48	99.7											99.17	98.61	98.92	99.28
	Vpara_Vb0880	224	100																									96,40;95,12	98.34	98.93	98.28	98.73	99.02	99.22	99.41											99.22	97.27	98.83	99.52
	Vpara_Vb0884	224	99.79										94.59						80.59										98.79	98.86	98.97	98.61	99.44	98.83	100											99.31	98.57	99.37	99.28
	Vpara_Vb0890	224	100																										98.34	98.93	98.28	98.73	99.02	99.22	99.41											99.22	97.27	98.83	99.52
	Vpara_Vb0894	224	99.79										91.5																98.79	98.86	98.97	98.61	99.44	98.83	100											99.31	98.57	99.37	99.28
	Vpara_Vb0909	224	100																										98.34	98.93	98.28	98.73	99.02	99.22	99.41											99.22	97.27	98.83	99.52
	Vpara_Vb0915	250	100	98.46	99				93.25	99.33	100	99.38	100	99.4	99.05	98.85	99.41	99.39	99.56	99.46	99.33	99.14						92.14	98.87	99.06	98.97	98.86	99.07	99.15	100											98.82	98.7	98.92	100
	Vpara_Vb0919	224	100																									94.96	98.34	98.93	72,95;98,28	98.73	99.02	99.22	99.41											99.22	97.27	98.83	99.52
	Vpara_Vb1034	226	100										99.52				91.96												98.34	98.93	98.28	98.73	99.02	99.22	99.41											99.22	97.27	98.83	99.52
	Vpara_Vb1056	226	100								92.92										78.32								98.34	98.93	98.28	98.73	99.02	99.22	99.41											99.22	97.27	98.83	99.52
	Vpara_Vb1081	229	100														99.2		99.62									95.66	98.34	98.93	98.28	98.73	99.02	99.22	99.41											99.22	97.27	98.83	99.52
	Vpara_Vb1152	225	100																									95.31	98.34	98.93	98.28	98.73	99.02	99.22	99.41											99.22	97.27	98.83	99.52
	Vpara_Vb1207	223	99.38																										98.64	98.39	98.97	98.73	99.11	98.05	97.92											99.12	99.11	99.1	99.52
	Vpara_Vb1212	225	100																									92.75	98.34	98.93	98.28	98.73	99.02	99.22	99.41											99.22	97.27	98.83	99.52
	Vpara_Vb1214	227	100																										98.34	98.93	98.28	98.73	99.02	99.22	99.41											99.22	97.27	98.83	99.52
	Vpara_Vb1218	228	100										89.07		79.32		93.94		81.82										98.34	98.93	98.28	98.73	99.02	99.22	99.41											99.22	97.27	98,83;80,00	99.52
	Vpara_Vb1382	223	99.38																										98.64	98.39	98.97	98.73	99.11	98.05	97.92											99.12	99.11	99.1	99.28
	Vpara_Vb1839	224	100																										98.34	98.93	98.28	98.73	99.02	99.22	99.41											99.22	97.27	98.83	99.52
	Vpara_Vb1910	226	99.79								97.19							68.15											98.68	98.86	99,31;75,78	99.37	98.83	99.09	99.7											99.22	98.17	98.56	99.28
	Vpara_Vb2004	224	100																		77.98								98.34	98.93	98,28;73,37	98.73	99.02	99.22	99.41											99.22	97.27	98.83	99.52
	Vpara_Vb2110	225	100														91.5												98.34	98.93	98.28	98.73	99.02	99.22	99.41											99.22	97.27	98,83;78,78	99.52
	Vpara_Vb2153	226	100																										98.19	99.06	98.28	99.37	98.93	99.48	99.41											99.12	98.84	99.19	99.52
	Vpara_Vb2188	224	100														89.27												98	98.73	99.31	99.37	99.44	98.89	99.41											98.97	98.79	98.47	99.76
	Vpara_Vb2206	224	100																										98.34	98.93	98.28	98.73	99.02	99.22	99.41											99.22	97.27	98.83	99.52
	Vpara_Vb2225	250	100	98.46	99.15				93.25	99.33	100	99.38	100	99.4	99.05	98.85	99.41	99.39	99.56	99.46	99.33	99.14						92.14	98.87	99.06	98.97	98.86	99.07	99.15	100											98.82	98.7	98.92	100
	Vpara_Vb2511	223	99.38																										98.64	98.39	98.97	98.73	99.11	98.05	97.92											99.12	99.11	99.1	99.28
	Vpara_Vp133	256	99.79	99.18	98.19	99.83	87.24	98.24	92.83	98.32	99.42	98.75	99.79	99.19	98.73	99.55	99.8	99.8	99.78	99.61	99.33	99.41	97.23	99.66	99.28			94.39	98.53	99.13	99.31	98.73	99.3	98.76	97.32											98.58	98.88	98.83	99.4
	Vpara_Vp23	256	99.79	99.18	99.08	99.83	87.24	98.24	92.83	98.32	99.42	98.75	99.79	99.19	98.73	99.55	99.8	99.8	99.78	99.61	99.33	99.41	97.23	99.66	99.28			94.39	98.53	99.13	99.31	98.73	99.3	98.76	97.32											98.58	98.88	98.83	99.4
	Vpara_Vp230	256	99.79	98.56	99.03	97.83	85.21	98.35	94.79	97.39	100	98.75	99.18	99.7	99.05	99.15	99.8	99.59	99.78	99.69	99.67	98.82	98.91	99.33	99.64			95,09;95,09	98.49	98.93	99.31	99.24	99.67	98.96	99.7											98.18	99.19	99.01	99.88
	Vpara_Vp294	254	99.79	98.56	99.15				98.83	96.82	100	98.65	100	99.6	98.73	98.9	99.41	99.73	99.78	99.15	99.33	99.41	98.5	98.32	97.46	99.54	97.53	93.86	98.41	98.93	99.31	98.73	99.35	99.28	100											98.97	98.88	98.92	99.4
	Vpara_Vp296	249	99.58	99.18	97.61				96.14	97.23	99.61	98.61	99.79	99.8	98.41	99.55	99.8	99.8	99.78	99.61	99	99.27						92.57	98.64	99	99.31	99.24	98.69	99.15	100											99.26	98.57	98.83	99.4
	Vpara_Vp336	256	99.79	98.77	97.07	98.74	85.21	98.37	96.63	98.62	99.81	98.61	99.38	99.09	98.94	99.15	99.41	99.73	99.78	99.54	99.33	99.14	98.64	99.66	99.82	94.29	97.53	94.27	98.6	98.73	99.31	99.37	98.74	99.35	99.7											98.82	98.97	98.47	99.28
	Vpara_Vp37	253	100	98.46	98.4				93.44	97.27	99.81	98.51	99.18	99.7	99.26	99.2	99.61	99.66	99.78	99.31	99.12	98.95	98.4	98.48	97.64	99.31	97.35	93.86	98.3	99.26	98.62	98.73	99.49	99.28	99.41											98.87	99.02	99.46	99.52
	Vpara_Vp47	253	99.79	98.46	98.18	99.6	99.64	98.95	97.3	97.25	100	98.51	99.18	100	98.84	99.1	99.8	99.53	99.78	99.85	98.83	99.08						93.2	98.3	99.06	97.25	98.73	98.93	98.7	99.11											99.22	98.75	99.28	99.88
	Vpara_Vp5	222	99.38																										98.38	98.8	98.97	99.11	98.97	98.37	99.7											98.97	98.61	98.83	99.76
	Vpara_Vp9	249	99.79	98.36	98.81				92.64	98.54	99.42	98.51	99.38	99.19	98.84	99.25	99.41	99.59	99.78	99.46	99	98.75						93.11	98.38	99.13	99.66	98.73	99.21	99.02	97.62											99.12	99.19	98.92	99.64
	Vpara_W501	238	99.79																										98.75	99.33	98.97	98.86	99.53	99.02	100				68.96					68.81		98.28	98.88	99.28	99.76
	Vpara_WC15	252	99.79	98.46	97.17				97.73	95.78	99.61	98.56	100	99.7	99.68	99	99.41	99.73	100	99.07	99.33	99.28						92.87	98.34	98.73	99.31	99.37	99.02	99.22	100											99.26	99.11	98.74	99.4
	Vpara_WS	252	99.79	99.28	97.26				96.38	96.45	99.42	98.65	97.74	100	98.52	99.4	99.61	99.59	99.78	98.92	99.33	99.27						93.98	98.11	99.06	98.62	99.24	98.88	99.22	99.7											99.22	99.06	98.29	99.16
	Vpara_ump001v	251	99.79	98.56	98.18				93.44	98.5	99.81	98.51	99.79	99.6	98.73	99.2	99.8	99.86	99.78	99.46	99.33	99.01				94.52	97.53	93,25;91,89	98.26	98.8	99.66	99.11	99.39	99.41	100											98.33	99.15	99.28	99.28
	Vpara_v110	252	99.79	98.77	98.94				95.22	96.5	99.81	98.8	99.38	99.8	99.47	99.25	99.8	99.53	99.78	99.46	99.17	99.34					99.3	95.91	98.42	98.86	99.31	98.73	98.83	99.09	99.7											98.77	98.61	98.56	99.16
	Vpara_v70	249	99.79	98.46	98.96				93.44	98.43	99.81	98.7	98.77	99.8	99.05	99.4	100	99.93	99.78	99.77	99	99.27						92.99	98.56	99.13	98.97	98.35	98.74	99.15	99.11											98.72	98.97	99.28	99.76
	Vpara_xtf19	270	99.79	98.77	98.89	99.72	87.06	98.3	97.73	98.24	99.81	98.8	99.79	99.7	99.36	98.6	99.61	99.73	99.78	99.61	99.33	99.14	98.69	99.66	99.82	94.29	97.35	94.27	98.72	98.59	98.62	99.37	98.74	99.35	99.7				68.55					68.59		99.02	98.93	98.47	99.4
	Vpara_xtf22	225	99.79																										98.53	99.4	99.31	98.73	98.41	99.61	99.7											99.17	99.02	99.01	99.76
	Vpara_xtf27	255	99.38	99.69	98				97.24	96.49	99.23	98.61	100	99.5	98.84	99.1	99.61	99.66	99.78	99.69	99.83	99.21	98.69	99.66	98.55	99.54	100	100	98.49	99.26	99.31	98.99	99.25	99.02	99.41											99.12	98.43	98.56	99.76
	Vpara_4301	252	99.79	98.56	97.46				97.91	98.02	99.61	98.7	99.38	99.3	98.73	99.55	99.8	99.53	99.78	98.84	98.83	99.41						96,44;91,11	98.79	99.53	99.31	99.37	98.93	98.89	99.11											99.12	99.37	99.1	99.28
	Vpara_4302	256	99.79	99.18	97.42	99.83	87.24	98.24	92.83	98.32	99.42	98.75	99.79	99.19	98.73	99.55	99.8	99.39	99.78	99.15	99.17	99.34	97.28	99.66	99.28			94.39	98.53	99.13	99.31	98.61	99.3	98.76	97.32											98.58	98.88	98.83	99.4
	Vpara_4303	253	99.38	98.56	97.2				93.86	97.34	99.61	98.8	99.79	99.19	98.73	98.95	99.61	99.8	99.78	99.61	99.83	99.21					99.3	94.68	98.75	99.4	98.97	99.24	98.6	99.41	99.7											99.22	99.11	98.83	99.52
	Average number of VFs	246.603
	Sstdev of number of VFs	20.4324
	Average Nucleotide identity (%)		99.7029	98.9551	98.8097	99.4412	93.2443	98.8448	96.6324	97.9226	99.6956	98.7622	99.5481	99.4207	99.0354	99.2589	99.5953	99.269	99.6485	99.4634	99.2405	99.335	99.3404	99.6194	99.4425	98.004	99.0089	95.083	98.6171	99.0797	99.1678	98.9575	99.0445	99.1148	99.2606	99.3766	99.833	99.3936	81.5775	99.901	99.9629	99.7503	99.0637	83.4892	99.5893	98.9205	98.9263	99.049	99.544
	Stdev on Nucleotide identity (%)		0.228031	0.538928	0.733937	0.708362	6.88548	1.09489	2.23362	1.10555	0.500433	1.89297	0.783276	0.667429	0.999996	0.372276	0.753675	3.67104	1.78465	0.377207	1.4123	0.3364	0.858447	0.55842	0.882254	2.4509	1.05733	2.78562	0.469154	0.337766	0.460904	0.498016	0.600628	0.409972	1.05394	2.94497	0.348298	0.770309	14.4317	0.23017	0.173712	0.353997	1.89273	15.9029	2.03631	0.458172	0.531738	0.429283	0.493682
	Number of positive isolates		937	537	566	207	202	202	603	602	600	603	608	602	604	600	608	609	603	592	608	605	165	160	161	179	235	571	1036	1038	1036	1038	1016	1037	1034	148	152	161	363	160	159	157	158	325	147	1037	1037	1015	1039
	Percentage of positive isolates		90.1829	51.6843	54.4755	19.923	19.4418	19.4418	58.0366	57.9403	57.7478	58.0366	58.5178	57.9403	58.1328	57.7478	58.5178	58.6141	58.0366	56.9779	58.5178	58.2291	15.8807	15.3994	15.4957	17.2281	22.6179	54.9567	99.7113	99.9038	99.7113	99.9038	97.7863	99.8075	99.5188	14.2445	14.6295	15.4957	34.9374	15.3994	15.3032	15.1107	15.2069	31.2801	14.1482	99.8075	99.8075	97.6901	100
	Present in 99% of strains	67.1096	0	0	0	0	0	0	0	0	0	0	0	0	0	0	0	0	0	0	0	0	0	0	0	0	0	0	1	1	1	1	0	1	1	0	0	0	0	0	0	0	0	0	0	1	1	0	1
	Present in 95% of strains	70.7641	0	0	0	0	0	0	0	0	0	0	0	0	0	0	0	0	0	0	0	0	0	0	0	0	0	0	1	1	1	1	1	1	1	0	0	0	0	0	0	0	0	0	0	1	1	1	1
	Present in 90% of strains	71.7608	1	0	0	0	0	0	0	0	0	0	0	0	0	0	0	0	0	0	0	0	0	0	0	0	0	0	1	1	1	1	1	1	1	0	0	0	0	0	0	0	0	0	0	1	1	1	1
	Present in 80% of strains	72.093	1	0	0	0	0	0	0	0	0	0	0	0	0	0	0	0	0	0	0	0	0	0	0	0	0	0	1	1	1	1	1	1	1	0	0	0	0	0	0	0	0	0	0	1	1	1	1
	Present in 75% of strains	72.093	1	0	0	0	0	0	0	0	0	0	0	0	0	0	0	0	0	0	0	0	0	0	0	0	0	0	1	1	1	1	1	1	1	0	0	0	0	0	0	0	0	0	0	1	1	1	1
	Present in 50% of strains	82.7243	1	1	1	0	0	0	1	1	1	1	1	1	1	1	1	1	1	1	1	1	0	0	0	0	0	1	1	1	1	1	1	1	1	0	0	0	0	0	0	0	0	0	0	1	1	1	1
	Present in 25% of strains	89.3688	1	1	1	0	0	0	1	1	1	1	1	1	1	1	1	1	1	1	1	1	0	0	0	0	0	1	1	1	1	1	1	1	1	0	0	0	1	0	0	0	0	1	0	1	1	1	1
	Present in 10% of strains	98.6711	1	1	1	1	1	1	1	1	1	1	1	1	1	1	1	1	1	1	1	1	1	1	1	1	1	1	1	1	1	1	1	1	1	1	1	1	1	1	1	1	1	1	1	1	1	1	1
	Present in 5% of strains	99.0033	1	1	1	1	1	1	1	1	1	1	1	1	1	1	1	1	1	1	1	1	1	1	1	1	1	1	1	1	1	1	1	1	1	1	1	1	1	1	1	1	1	1	1	1	1	1	1
	Present in 99% of strains	202	99
	Present in 95% of strains	213	88
	Present in 90% of strains	216	85
	Present in 80% of strains	217	84
	Present in 75% of strains	217	84
	Present in 50% of strains	249	52
	Present in 25% of strains	269	32
[truncated: 254 more columns]

## Sheet: Supplement 6
	S6 - Identification of Vibrio spp. pirAB-associated plasmid genes (pgenes) within avaiable Vibrio spp. genomes.
		BHJKLF_00005_Recombinase_RecF	BHJKLF_00010_Phosphatidylinositol_kinase	BHJKLF_00015_Cold-shock_protein	BHJKLF_00020_Alpha-helical_coiled_coil_protein	BHJKLF_00025_Transcriptional_regulator	BHJKLF_00030_CopG_family_transcriptional_regulator	BHJKLF_00035_Chromosome_partitioning_protein_ParA	BHJKLF_00040_Transposase	BHJKLF_00045_Tn3_family_transposase	BHJKLF_00050_Resolvase/invertase-type_recombinase_catalytic_domain-containing_protein	BHJKLF_00055_hypothetical_protein	BHJKLF_00060_Rpn_family_recombination-promoting_nuclease/putative_transposase	BHJKLF_00065_hypothetical_protein	BHJKLF_00070_Replication_protein	BHJKLF_00075_Regulatory_protein_RecX	BHJKLF_00080_Conjugal_transfer_protein_TrbC	BHJKLF_00085_Conjugal_transfer_protein_TrbD	BHJKLF_00090_DUF87_domain-containing_protein	BHJKLF_00095_P-type_conjugative_transfer_protein_TrbJ	BHJKLF_00100_P-type_conjugative_transfer_ATPase_TrbB	BHJKLF_00105_P-type_conjugative_transfer_protein_TrbL	BHJKLF_00110_Conjugal_transfer_protein	BHJKLF_00115_P-type_conjugative_transfer_protein_TrbG	BHJKLF_00120_Conjugal_transfer_protein_TrbH	BHJKLF_00125_Conjugal_transfer_protein_TrbI	BHJKLF_00130_Type_IV_pilus_biogenesis_protein_PilM	BHJKLF_00135_Type_II_and_III_secretion_system_protein	BHJKLF_00140_Fimbrial_assembly_protein	BHJKLF_00145_Type_IV_pilus_biogenesis_protein_PilP	BHJKLF_00150_Flp_pilus_assembly_complex_ATPase_component_TadA	BHJKLF_00155_T2SS	BHJKLF_00160_MSHA_biogenesis_protein_MshP	BHJKLF_00165_Type_IV_pilin	BHJKLF_00170_Type_II_secretion_system_protein	BHJKLF_00175_Secreted_protein	BHJKLF_00180_GlyGly-CTERM_sorting_domain-containing_protein	BHJKLF_00185_HTH-8_domain-containing_protein	BHJKLF_00190_sok_antitoxin_(CssrC)	BHJKLF_00195_MSHA_biogenesis_protein_MshK	BHJKLF_00200_Inner_membrane_protein	BHJKLF_00205_hypothetical_protein	BHJKLF_00210_TYW3_domain-containing_protein	BHJKLF_00215_conjugative_transfer_signal_peptidase_TraF	BHJKLF_00220_Conjugal_transfer_protein	BHJKLF_00225_Bro-N_domain-containing_protein	BHJKLF_00230_Cyclin-C_domain-containing_protein	BHJKLF_00235_WGR_domain-containing_protein	BHJKLF_00240_Plasmid_protein
	Vcamp_151112C								97.11				99.38
	Vcamp_170502		100	100	100	100	100	100	100				100	100	100	100	100	100	100	100	100	100	100	100	100	100	100	100	100	100	100	100	100	100	100	100	100	100	100	100	100	100	100	100	100	100	100	100	100
	Vcamp_20130629003S01	100	100	100	100	100	100	100	100		95.02		100	100	100	100	100	100	100	100	100	100	100	100	100	100	100	100	100	100	100	99.5	99.66	99.05	99.28	100	99.9	100	100	100	100	100	100	100	100	100	100	100	100
	Vcamp_LA16-V1	100	100	100	100	100	100	100	100	100	100	100	100	100	100	100	100	100	100	100	100	100	100	100	100	100	100	100	100	100	100	100	100	100	99.9	100	100	100	100	100	100	100	99.78	99.81	100	100	100	100	100
	Vowen_1700302	100	100	100	100	100	100	100	100				100	93.06	95.71	100	98.48	98.73	97.93	98.16	97.05	90.75	96.59	94.48	100	97.85	94.87	99.14	97.52	94.86	97.1	93.63	96.75	99.05	91.02	90.93	89.86	96.67	98.1	91.06	98.28	98.59	95.33	96	96.7	96.05			100
	Vowen_GL-605	100	100	100	100	100	100	100	100				100	85.42	92.76	100	100	100	99.01	98.02	96.83	96.94	100	100	100	100	100	100	100	100	100	100	100	100	100	100	100	100	100	100	100	100	100	100	100	100	100	100	100
	Vowen_SH14	100	100	100	100	100	100	100	100				100	100	97.55	100	100	100	100	100	100	100	100	100	100	100	100	100	100	100	100	100	99.15	99.62	98.97	100	99,90;	100	100	100	100	100	100	100	99.42	100	100	100	100
	Vowen_V180403	99.96	100	100	100	100	100	100	100				100	100	100	100	100	100	100	100	99.89	100	100	100	100	100	100	100	100	100	100	100	100	100	100	100	100	100	100	100	100	100	100	100	100	100	100	100	100
	Vpara_M0605	100	100	99.85	100	100	100	100	100	100	99.82	100	100	100	99.88	100	98.79	99.35	99.71	98.55	100	100	100	100	99.76	99.6	100	99,93;93,01	100	100	100	100	99.83	100	100	100	100	99.63	99.37	100	100	100	99.78	99.81	100	100	100		100
	Vpara_12-297B	100	100	100	100	100	100	100	100	99.97	100	100	100	100	99.64	100	100	100		100	100	100	100		100	83.6	99.87	100		100				100	100	100	99.9	100		100	100	100		100	100		100	100	100
	Vpara_13-028A3	99.96	100	99.85	100	100	99.69	100	100	99.93	100	100	99.8	100		100	100	100	100	100	84.87	100	100		99.76	99.92	100	99,93;90,42		100	100	100			100	100	99.9	100	100	100	100	100	100	88.31	99.61	100	99.84	99.78	100
	Vpara_13-B3PA-2931	100	100	100	100	100	100	100	100	99.97	100	100	100	100	100	100	100	100		100	100	100	100	100	97.14	100	100	100	100	100	95.26	100		97.37	91.12	100	100	100	100	100	100	100	100	100	100	100	100	100	92.44
	Vpara_19-021-D1	100	100	100	100	100	100	100	100				100	93.06	95.71	99.35	98.79	99.36	96.98	98.16	98.1	90.37	97.04	95.28	100	97.45	94.87	99.14	97.61	94.86	95.5	94.43	96.75	99.05	92.25	86.67	86.6	96.67	98.1	91.06	98.28	98.59	95.33	97.33	97.67	92.95			100
	Vpara_1930	100	100	100	100	100	100	100	100				100	100	100	100	100	100	100	100	100	100	100	100	100	100	100	99.8	100	100	100	100		100	100	100	100	100	100	100	100	100	100	100	100	100	100	100	100
	Vpara_20-082A3	100	100	100	100	100	100	100	100				100	93.06	95.71	99.35	98.79	99.36	97.76	98.16	98.31	90.37	96.74	95.17	100	97.45	94.87	99.14	97.79	94.86	89.4	94.13	96.75	99.05	92.98	86.67	84.88	96.67	98.1	91.06	98.28	98.59	95.33	97.33	97.67	95.02			100
	Vpara_20-082E4	100	100	100	100	100	100	100	100				100	93.06	95.71	99.35	98.79	99.36	97.81	98.16	98.31	90.37	96.74	95.17	100	97.45	94.87	99.14	97.61	94.86	94.08	93.63	96.58	99.05	92.89	86.67	84.88	97.41	98.1	91.06	98.28	98.59	95.78	97.12	97.67	95.02			100
	Vpara_20130629002S01	100	99.64	99.85	99.39	99.36	100	100	100				100	100	100	99.35	100	100	100	100	100	100	100	100	100	100	100	100	100	100	100	100	100	100	100	100	100	100	100	100	100	100	100	100	100	100	100	100	100
	Vpara_20140624012-1	100	100	100	100	100	100	100	100				100	100	100	99.35	98.79	98.73	91.97	98.42	100	100	100	100	100	100	100	100	100	100	100	99.5	100	100	99.79	100	99.9	100	100	100	100	100	100	100	100	100	100	100	100
	Vpara_20140722001-1	100	100	100	100	100	100	100	100				100	100	100	100	100	100	100	100	100	100	100	100	100	100	100	100	100	100	100	100	100	100	100	100	100	100	100	100	100	100	100	100	100	100	100	97.66	100
	Vpara_20140829008-1	100	100	100	100	100	100	100	100				100	100	100	100	100	100	100	100	100	100	100	100	100	100	100	100	99.65	99.69	99.75	99.8		100	100	100	100	100	100	100	100	100	100	100	100	100	100	97.61	100
	Vpara_20151116002-3	100	100	100	100	100	100	100	100				100	100	100	100	100	100		100	99.89	100	100	99.89	100	100	100	100	100	100	99.94	100	100	100	100	100	100	100	100	100	100	100	100	100	100	100	100	99.21	100
	Vpara_20160303005-1	100	100	100	100	100	100	100	100	99.97	100	100	100	100	100	100	100	100	100	100	100	99.85	100	100	100	99.92	100	100	100	100	100	100	100	100	100	100	100	100	100	100	100	100	100	100	100	100	100	100	100
	Vpara_3HP	100	100	100	100	100	100	100	100				100	100	100	100	100	100	97.81	100	98.1	100	100	100	100		97.81	96.13	97.81	97.81	97.81	97.81		98.11	100	100	100	100	100	100	100		100	99.22	100	100	100		100
	Vpara_64	99.79	99.88	99.85	99.9	100	100	100	100				99.8	100	99.76	100	99.1	100	99.88	100	100	99.69	99.85	99.77	100	99.92	99.88	99.73	99.65	99.63	99.88	99.6	100	99.81	99.93	100	100	99,63;93,73	100	100	99.75	99.53	100	99.61	100	100	100	99.58	99.66
	Vpara_A10	100	100	100	100	100	100	100	100				100	100	100	100	100	100				100	100		100		97.81	97.81	97.81	97.81		97.81	100	97.16		100	100	100	100	100	100	100	100	100	100	99.66	100	96.01	100
	Vpara_A11	100	100	100	100	100	100	100	100				100	100	100	100	98.79	100	97.43	97.23	96.2	100	100	95.23	99.48	95.4	97.81	97.81	96.73	97.81		97.81	100	100	92,05;91,22	100	100	100	100	100	100	100	100	100	100	99.66	100	100	100
	Vpara_A1_8	100	100	100	100	100	100	100	100		94.1		100	100		100	100					100			99.29	93.65	98.83	99.85								100			100	100		100					100	100	100
	Vpara_A3_5	100	100	100	100	100	100	100	100				100	100	100	100	100	100	100	100	100	100	100	100	100	100	100	100	100	100	100	100	100	100	100	100	100	100	100	100	100	100	100	100	100	100	100	100	100
	Vpara_A7	100	100	100	100	100	100	100	100				100	100	100	100	98.79	100	97.66	97.23	96.2	100	100	95.23	99.48		100	100	100	100	95.78	100			91.22	100	100	100	100	100	100	100	100	100	100	99.66	100	96.81	100
	Vpara_A8	100	100	100	100	100	100	100	100				100	100	100	100	98.79	100	97.43	97.23	96.2	100	100	95.23	99.48	95.4	100	100	96.73	100	95.78	100	100			100	100	100	100	100	100	100	100	100	100	99.66	100	100	100
	Vpara_C6_1	100	100	100	100	100	100	100	100				100	100	100	100	100	100																100		100		100	100	100	100	100	100				100	100	100
	Vpara_C8_4	100	100	100	100	100	100	100	100				100	100	100	100						100					100			100		100	100	100		100		100	100	100	100	100	100	100		100	100	100
	Vpara_CAVP11	100	100	100	100	100	100	100	100				100	100	100	100	100	100	100	100	100	100	100	100	100	100	100	100	100	100	100	100	100	100	100	100	100	100	100	100	100	100	100	100	100	100	100	97.66	100
	Vpara_CGVP10	100	100	100	100	100	100	100	100				100	100	100	100	100	100	100	100	100	100	100	100	100	100	100	100	100	100	100	100	100	100	100	100	100	100	100	100	100	100	100	100	100	100	100	98.43	100
	Vpara_CGVP18	100	100	100	100	100	100	100	100				100	100	100	100	100	100	100	100	100	100	100	100	100	100	100	100	100	100	100	100	100	100	100	100	100	100	100	100	100	100	100	100	100	100	100	98.43	100
	Vpara_CGVP22	100	100	100	100	100	100	100	100	99.97	100	100	100	100	100	100	100	100	100	100	100	100	100	100	100	100	100	100	100	100	100	100	100	100	100	100	99.9	100	100	100	100	100	100	100	100	100	100	99.21	100
	Vpara_CGVP3	100	100	100	100	100	100	100	100				100	100	100	100	100	100	100	100	100	100	100	100	100	100	100	100	100	100	100	100	100	100	100	100	100	100	100	100	100	100	100	100	100	100	100	98.43	100
	Vpara_CGVP8	100	100	100	100	100	100	100	100				100	100	100	100	100	100	100	100	100	100	100	100	100	100	100	100	100	100	100	100	100	100	100	100	100	100	100	100	100	100	100	100	100	100	100	98.43	100
	Vpara_FIM-S1708					100	100	100	100	100	100	100	100	100			98.79	99.68	96.89	94.35	97.78	88.89	97.78	94.96	98.11	96.42	96.27	93.88	90.45	94.24	95.69	100	100	100	84.73	90.17	87.03	82.81	91.77	91.87	87.56		84.25	89.16	92.04	91.24			93.13
	Vpara_GCF_0005914551	100	100	100	100	100	100	100	100				100	100	100	100	100	100	100	100	100	100	100	100	100	100	100	100	100	100	100	100		100	100	100	100	100	100	100	100	100	100	100	100	100	100	100	100
	Vpara_GCF_0005914951	100	100	100	100	100	100	100	100				100	100	100	100	100	100	100	100	100	100	100	100	100	100	100	100	100	100	100	100	100	100	100	100	100	100	100	100	100	100	100	100	100	100	100	100	100
	Vpara_GCF_0030768951	100	100	100	100	100	100	100	100	100	100	100	100	100	100	100	100	100	100	100	100	100	100	100	100	100	100	100	100	100	100	100	100	100	100	100	100	100	100	100	100	100	100	100	100	100	100	100	100
	Vpara_GCF_0031193751	100	100	100	100	100	100	100	100	100	100	100	100	100	100	100	100	100	100	100	100	100	100	100	100	100	100	100	100	100	100	100	100	100	100	100	100	100	100	100	100	100	100	100	100	100	100	99.21	100
	Vpara_GCF_9459521251	100	100	100	100	100	100	100	100	100	100	100	100	100	100	100	100	100	100	100	100	100	100	100	100	100	100	100	100	100	100	100	100	100	100	100	100	100	100	100	100	100	100	100	100	100	100	96.01	100
	Vpara_GCF_9459521551	100	100	100	100	100	100	100	100	100	100	100	100	100	100	100	100	100	100	100	100	100	100	100	100	100	100	100	100	100	100	100	100	100	100	100	100	100	100	100	100	100	100	100	100	100	100	100	100
	Vpara_GCF_9459522351	100	100	100	100	100	100	100	100	100	100	100	100	100	100	100	100	100	100	100	100	100	100	100	100	100	100	100	100	100	100	100	100	100	100	100	100	100	100	100	100	100	100	100	100	100	100	100	100
	Vpara_GCF_9459522551	100	100	100	100	100	100	100	100	100	100	100	100	100	100	100	100	100	100	100	100	100	100	100	100	100	100	100	100	100	100	100	100	100	100	100	100	100	100	100	100	100	100	100	100	100	100	100	100
	Vpara_GCF_9459522651	100	100	100	100	100	100	100	100	100	100	100	100	100	100	100	100	100	100	100	100	100	100	100	100	100	100	100	100	100	100	100	100	100	100	100	100	100	100	100	100	100	100	100	100	100	100		100
	Vpara_GCF_9459522851	100	100	100	100	100	100	100	100	100	100	100	100	100	100	100	100	100	100	100	100	100	100	100	100	100	100	100	100	100	100	100	100	100	100	100	100	100	100	100	100	100	100	100	100	100	100	100	100
	Vpara_GCF_9459522951	100	100	100	100	100	100	100	100	100	100	100	100	100	100	100	100	100	100	100	100	100	100	100	100	100	100	100	100	100	100	100	100	100	100	100	100	100	100	100	100	100	100	100	100	100	100	100	100
	Vpara_HZ-52	100	100	100	100	100	100	100	100				100	100	100	100	100	100	97.97	97.23	95.99	89.11	96.89	95.19	99.29	96.42	96.74	98.8	100	100	100	100	100	100	100	100	100	100	100	100	100	100	100	100	100	100	100	100	100
	Vpara_HZ-7	100	100	100	100	100	100	100	100				100	100	100	100	100	100	100	100	100	100	100	100	100	100	100	99.8	100	100	100	100		100	100	100	100	100	100	100	100	100	100	100	100	100	100	100
	Vpara_ISF-238-3	100	100	100	100	100	100	100	100				100	100	100	100	100	100	100	100	100	100	100	100	100	100	100	100	100	100	100	100	100	100	100	100	100	100	100	100	100	100	100	100	100	100	100	97.61	100
	Vpara_KS17S5-1	99.74	99.64	99.7	99.9	100	100	100	100				100	100	99.88	98.04	100	99.36	99.96	100	99.89	100	100	99.89	100	99.84	90.86	99.4	100	100	99.88	100	100	100	100	100	100	100	100	100	99.51	99.3	99.78	100	99.81	99.83	99.67	99.68	100
	Vpara_LCU-VP2	100	100	100	100	100	100	100	100				100	100	100	100	100	100	100	100	100		97.63	95.23	99.48	95.4	95.8	98.94	96.73	94.57	96	93.03	98.97	98.11	91.32	93.53	92.31	95.45	97.47	98.37	91.67		94.2	93.18	97.09	94.84			100
	Vpara_LCU-VP34	100	100	100	100	100	100	100	100				100	100	100	100	100	100	100	100	100	100	100	100	100	100	100	100	100	100	100	100	100	100	100	100	100	100	100	100	100	100	100	100	100	100	100	100	100
	Vpara_M0607	100	100	100	100	100	100	100	100	100	100	100	100	100	100	100	99.25	100	100	99.86	100	100	98.7	100	100	100	100	100	100	100	100	100	100	100	100	100	100	100	100	100	100	100	100	100	100	100	100		100
	Vpara_M0802	100	100	99.7	100	100	100	100	100	100	100	100	100	100	100	81.01	99.09	100	97.73	97.11	96.53	91.12	97.19	96.01	99.29	96.51	98.49	97.68	90.44	91.63	95.95	94.85	97.96	99.43	100	91.41	91.42	97.06	100	100	100	100	100	98.83	96.72	100	100	97.52	100
	Vpara_M0803	100	100	100	100	100	100	100	100	100	100	100	100	100	100	100	98.79	99.68		97.1	96.62			95.19	100	97.14	97.9		99.82	99.37		93.91	99.49	98.87	99.28	91.63	90.22	99.26	97.89	100	99.76	100	93	97.05	95.25	100	100	99.61	100
	Vpara_M0904	100	100	100	100	100	100	100	100	100	100	100	100	100	100	100	100	100		100	100	100	98.63	99.89	100		96.74		100	100	99.93	99.78	99.83	99.62	100	100	100	100	100	100	100	100		100	100	100	100	100	100
	Vpara_M0905	100	100	99.85	96.25	100	100	100	100	100	100	100	100	100	99.52	92.21					100	94.94							96.29	98.12		99.05			99.89	98.56	96.56	97.78	100	100	98.53	100	98.89	98.64	98.84	97.77	100		100
	Vpara_M1-1	100	100	100	99.9	100	100	100	100	100	100	100	100	100	100	99.35	98.18	99.36																		100			100		100	100	100				100	100	100
	Vpara_M2401	100	100	100	100	100	100	100	100	100	100	100	100	100	100	100	100	99.68	100	100	100	100	100	100		100	100	100	100	100	100	100	100	100	100	100	100	100	100	100	100	100	100	100	100	100	100	100	100
	Vpara_M2411	100	100	100	100	100	100	100	100	100	100	100	100	100	100	100	100	100			97.49	100	98.15	100		96.47	100	100		100		100	100	100	100	100	100	100	100	100	100	100	100	100	100	100	100	100	100
	Vpara_M2413	100	100	100	100	100	100	100	100	100	100		100	100	100	100	100	100	100	100	100	100	100	100	100	100	100	100	100	100	100	99.6	100	100	100	100	100	100	100	100	100	100	100	100	100	100	100	100	100
	Vpara_M2415	100	100	100	100	100		100	100	100	100	100	100	100	100	100	100	100	100	100	100	100	100	100	100	100	100	100	100	100	100	100	100	100	100	100	100	100	100	100	100	100	100	100	100	100	100	100	100
	Vpara_ML2	100	100	100	100	100	100	100	100				100	100	100	100	100	100	100	100	100	100	100	100	100	100	100	100	100	100	100	100	100	100	100	100	100	100	100	100	100	100	100	100	100	100	100	100	100
	Vpara_ML3	100	100	100	100	100	100	100	100				100	100	100	100	100	99.68	100	100	100	100	100	100	100	100	100	100	100	100	100	100	100	100	100	100	100	100	100	100	100	100	100	100	100	100	100	100	100
	Vpara_ML4	100	100	100	100	100	100	100	100				100	100	100	100	100	100	100	100	100	100	100	100	100	99.92	100	100	100	100	100	100	100	100	100	100	100	100	100	100	100	100	100	100	100	100	100	100	100
	Vpara_ML6	100	100	100	100	100	100	100	100				100	100	100	100	100	100	100	100	100	100	100	100	100	100	100	100	100	100	100	100	100	100	100	100	100	100	100	100	100	100	100	100	100	100	100	100	100
	Vpara_ML7	100	100	100	100	100	100	100	100				100	100	100	100	100	99.68	100	100	100	100	100	100	100	100	100	100	100	100	100	100	100	100	100	100	100	100	100	100	100	100	100	100	100	100	100	100	100
	Vpara_ML8	100	100	100	100	100	100	100	100				100	100	100	100	100	100	100	100	100	100	100	100	100	100	100	100	100	100	100	100	100	100	100	100	100	100	100	100	100	100	100	100	100	100	100	100	100
	Vpara_ML9	100	100	100	100	100	100	100	100				100	100	100	100	100	99.68	100	100	100	100	100	100	100	100	100	100	100	100	100	100	100	100	100	100	100	100	100	100	100	100	100	100	100	100	100	100	100
	Vpara_MSR16	100	100	100	100	100	100	100	100				100	100	100	100	100	100	100	100	100	100	100	100	100	100	90.97	99.4	100	100	100	100	100	100	100	100	100	100	100	100	100	100	100	100	100	100	100	99.38	100
	Vpara_MSR17	100	100	100	100	100	100	100	100				100	100	100	100	100	100	100	100	100	100	100	100	100	100	90.97	99.4	100	100	100	100	100	100	100	100	100	100	100	100	100	100	100	100	100	100	100	98.4	100
	Vpara_MVP1	100	100	100	100	100	100	100	100				100	100	100	100	100	100	100	100	100	100	100	100	100	100	100	100	100	100	100	100	100	100	100	100	100	100	100	100	100	100	100	100	100	100	100	99.69	100
	Vpara_MVP2	100	100	100	100	100	100	100	100				100	100	100	100	100	100	100	100	100	100	100	100	100	100	100	100	100	100	100	100	100	100	100	100	100	100	100	100	100	100	100	100	100	100	100	100	100
	Vpara_MVP6	100	100	100	100	100	100	100	100				100	100	100	100	100	100	100	100	100	100	100	100	100	100	100	100	100	100	100	100	100	100	100	100	100	100	100	100	100	100	100	100	100	100	100	100	100
	Vpara_NA1	100	100	100	100	100	100	100	100				100	100	100	100	100	99.68		100	100	100	100	100			100	100	100	100	100	100	100	100	100	100	100	100	100	100	100	100	100	100	100	100	100	98.4	100
	Vpara_NA2	100	100	100	100	100	100	100	100				100	100	100	100	100		100	100	100	100	100		100		100	100	100	100	100	100	99.83	100	100	100	100	98.52	100	100	100	100	100	97.56	100	100	100	98.4	100
	Vpara_NCKU_CV_CHN	100	100	100	100	100	100	100	100				100	100	100	100	100	100	100	100	100	100	100	100	100	100	100	100	100	100	100	100	100	100	100	100	100	100	100	100	100	100	100	100	100	100	100	100	100
	Vpara_NCKU_TV_3HP	100	100	100	100	100	100	100	100				100	100	100	100	98.79	99.05		100	99.36	100	100		99.74	99.35	100	96.67	100	100	100	100	100	99.59	91.63	100	100	100	100	100	100	99.53	100	99.22	98.45	100	100		100
	Vpara_NCKU_TV_5HP	100	100	100	100	100	100	100	100				100	100	100		99.64	100	98.94	100	100	100	100	100	100		100	100	100	100	100	100	91.86	99.62	100	100	100	100	100	100	100	100	100	99.61	98.06	100	100		100
	Vpara_ND11	100	100	100	100	100	100	100	100				100	100	100	100	100	99.68	99.96	100	100	100	100	100	97.14	97.38	100	100	100	100	100	100	100	100	100	100	100	100	100	100	100	100	100	100	100	100	100	98.4	100
	Vpara_ND13	100	100	100	100	100	100	100	100				100	100	100	100	100	99.68	100	100	100	100	100	100	100		100	100	100	100	100	100	100	100	100	100	100	98.52	100	100	100	100	100	100	100	100	100	98.4	100
	Vpara_ND16	100	100	100	100	100	100	100	100				100	100	100	100	100	100	100	100	100	100	100	100	100	100	100	100	100	100	100	100	100	100	100	100	100	100	100	100	100	100	100	100	100	100	100	98.4	100
	Vpara_ND19	100	100	100	100	100	100	100	100				100	100	100	100	100	100		100	100	100	100		96.22		100	100	100	99.84	100	100	97.44	98.48	100	100	100	98.89	100	100	100	100	100	100	100	100	100	99.2	100
	Vpara_ND24	100	100	100	100	100	100	100	100				100	100	100	100	100	100	97.99	100	100	100	100	100			100	100	100	100	100	100	100	100	100	100	100	100	100	100	100	100	100			100	100	98.4	100
	Vpara_PB1937	100	100	100	100	100	100	100	100				100	100	100	100	100	100	100	100	99.89	100	100	100	100	100	99.88	99.8	100	100	100	100	99.83	99.81	99.9	99.04	100	100	100	100	100	100	100	99.81	100	100	100	100	100
	Vpara_PH1339	100	100	100	100	100	100	100	100				100	100	100	100	100	100	100	100	100	100	100	100	100	100	100	100	100	100	100	100	100	100	100	100	100	100	100	100	100	100	100	100	100	100	100	100	100
	Vpara_PSU5579	100	100	100	100	100	100	100	100				100	100	100	100	100	100	100	100	100	100	100	100	100	100	100	100	100	100	100	100	100	100	100	100	100	100	100	100	100	100	100	100	100	100	100	100	100
	Vpara_SC4	100	100	100	100	100	100	100	100				100	100	100	100	100	100	100	100	100	100	100	99.89	100	100	100	100	100	100	100	100	100	100	100	100	100	100	100	100	100	100	100	100	100	100	100	100	100
	Vpara_SDA4	100	100	100	100	100	100	100	100				100	100	100	100	100	100	100	100	100	100	100	100	100	100	100	100	100	100	100	100	99.61	99.81	100	100	100	100	100	100	100	100	100	99.81	100	100	100	100	100
	Vpara_SEA5	100	100	100	100	100	100	100	100				100	100	100	98.69	99.07	99.68	100	100	100	100	100	99.66	100	100	100	100	100	100		100	99.15	100	100	100	100	97.04	98.73		91.91	99.53	100	99.22	98.84				100
	Vpara_SEB2	100		100	100	100	100	100	100				100	100	100	100	100	99.68		100	100	100	100	99.66	100	100	100	100	100	100	100	100			100	100	100	97.04	98.73		91.81	99.53	100	99.22	98.84				100
	Vpara_SK	100	100	100	100	100	100	100	100				100	100	100	100	100	100	100	100	100	100	100	98.62	100	100	100	100	100	100	100	100	100	100	100	100	100	100	100	100	100	100	100	100	100	100	100	100	100
	Vpara_SM3	100	100	100	100	100	100	100	100				100	100	100	100	100	100	100	99.87	100	100	100	100	100	100	100	100	100	100	100	100	100	100	100	100	100	100	100	100	100	100	100	100	100	100	100	100	100
	Vpara_SM4	100	100	100	100	100	100	100	100				100	100	100	100	100	100	100	99.87	100	100	100	100	100	100	100	100	100	100	100	100	100	100	100	100	100	100	100	100	100	100	100	100	100	100	100	100	100
	Vpara_SPVP110018	100	100	100	100	100	100	100	100				100	100	100	100	100	100	100	100	100	100	100	100	100	100	100	100	100	100	100	100	100	100	100	100	100	100	100	100	100	100	100	100	100	100	100	100	100
	Vpara_SPVP110088	100	100	100	100	100	100	100	100				100	100	100	100	100	100	100	100	100	100	100	100	100	100	100	100	100	100	100	100		100	100	100	100	100	100	100	100	100	100	100	100	100	100	100
	Vpara_ST17P5-S1		100	100	100	100	100	100	100				100	100	100	100	100	100					100		97.14								97.61		100							99.06	99.11			92.86	100		99.31
	Vpara_V67	99.96	100	100	100	100	99.69	100	100				99.8	100	89.89	99.35	100	100	97.97	97.23	96.31	90.22	96.89	95.19	99.29	96.42	96.74	98.8	99.91	100	100	100	100	100	100	100	100	100	100	100	100	100	100	99.81	100	100	100	99.79	100
	Vpara_VP11024	100	100	100	100	100	100	100	100				100	100	100	100	100	100	100	100	100	100	100	100	100	100	100	100	100	100	100	100	100	100	100	100	100	100	100	100	100	100	100	100	100	100	100	100	100
	Vpara_VP11248	100	100	100	100	100	100	100	100				100	100	100				100		99.79	100	100	100	100	100	100	100	100	100	100	100	100	100	100	100	100	100	100	100	100	100	100	100	100	100	100	100	100
	Vpara_VP17	100	100	100	100	100	100	100	100				100	100	100	100	100	100	100	100	99.89	100	100	100	100	100	100	100	100	100	100	100	99.83	99.81	99.9	98.56	100	100	100	100	100	100	100	100	100	100	100	100	100
	Vpara_VP2154	100	100	100	100	100	100	100	100				100	100	100	100	100	100	100	100	100	100	100	100	100	99.92	100	100	100	100	100	100	100	100	100	100	100	100	100	100	100	100	100	100	100	100	100	100	100
	Vpara_VP2158	100	100	100	100	100	100	100	100				100	100	100	100	100	100	100	100	100	100	100	100	100	99.92	100	100	100	100	100	100	100	100	100	100	100	100	100	100	100	100	100	100	100	100	100	100	100
	Vpara_VP220218	100	100	100	100	100	100	100	100				100	100	100	100	100	100	100	99.08	100	99.77	100	99.77	100	99.84	99.88	100	99.91	100	99.94	100	100	100	100	100	100	100	100	100	100	100	100	99.41	100	100	100	100	100
	Vpara_Vb0329		100						99.78				99.59	100	92.76	80.39	94.24	98.09			98.63	89.93		95.05	99.48					93.3		93.25		100		100,00;93,53		96.05	97.47	100	100	100	100		100	100	100	100	100
	Vpara_Vb0674	100	100	100	100	100	100	100	100				100	100	87.71	98.69	99.09					99.69	100		99.53	99.2			90.22	100		100	99.66	99.62		100	92,31;81,45	95.19		100	97.77	99.53				100	100	100
	Vpara_Vb0852	100	100	100	100	100	100	100	100	99.97	100	100	100	100	100	100		100		100	100	100	100		100			100	100	99.84		93.83		100		100	100	100	100	100	100	100	100		100	100	100	100	100
	Vpara_Vb2054	100	100	100	100	100	100	100	100				100	100	100	100	100	100	90.59		99.54	100	100		97.92		91.54		100	100		100	99.32			100	100	100	100	100	100	100	100		100	100	100	100	100
	Vpara_Vb2650	100	100	100	100	100	100	100	100				100	100	100		98.79	98.73		97.76		100	99.7		100	99.84			100	100		100	98.97	99.62		100	100	100	100	100	100	100	94.2			100	100	100
	Vpara_Vp133	100	100	100	100	100	100	100	100				100	100	100	100	100	100		99.74	100	99.92	100		100		100	100		99.07	100	100	97.61	99.43		100	100	100	100	100	100	100	100	100	100	100	100	100	100
	Vpara_Vp145	100	100	100	100	100	99.69	100	100				99.8	100	100	100	100	100	100	100	100	100	99.85	100	100	100	100	100	99.91	100	100	100	100	100	100	100	100	100	100	100	100	100	100	100	100	100	100	99.8	100
	Vpara_Vp155	100	100	100	100	100	100	100	100				99.8	100	100	100	100	100	100	100	100	100	99.85	100	100	100	100	100	100	100	100	100	100	100	100	100	100	100	100	100	100	100	100	100	100	100	100	99.8	100
	Vpara_Vp234	100	100	100	100	100	100	100	100				100	100	100	100	100	100	99.96	100	100	100	98.22	95.19	99.29	93.65	95.8	98.94	91.19	94.57	96	93.03	100	100	100	100	100	100	100	100	100	100	100	100	100	100	100	100	100
	Vpara_Vp23	100	100	100	100	100	100	100	100				99.8	100	99.88	91.5	99.07	100			98.86	100	100		100			100	100	100		100	100		100	100	100	100	100	100	100	100	94.2	100	100	100	100	96.01	100
	Vpara_Vp353	99.87	100	100	100	100	99.69	100	100				99.8	100	100	99.35	100	100		100	100	100	99.85		100	100	100	100	99.91	100		99.9	100	100		100	100	100	100	100	100	100	100	100	100	100	100	95.84	100
	Vpara_Vp441	100	100	100	100	100	100	100	100				100	100	100	100	100	100	100	100	100	100	100	95.19	100	100	100	100	100	100	100	96.93		100	100	100	100	100	100	100	100	100	100	100	100	100	100	99.2	100
	Vpara_Vp443	100	100	100	100	100	100	100	100				100	100		100	100	100	97.97	97.23	96.31	90.22	96.89	95.19	99.29	96.42	96.74	98.8	100	100	100	100	100	100	100	100	100	100	100	100	100	100	100	100	100	100	100	99.81	100
	Vpara_Vp459	100	100	100	100	100	100	100	100				100	100		100	100	100	97.97	97.23	96.31	90.22	96.89	95.19	99.29	96.42	96.74	98.8	100	100	100	100	100	100	100	100	100	100	100	100	100	100	100	100	100	100	100	100	100
	Vpara_WC15	100	100	100	100	100	100	100	100				100	100	100	100	100	100	100	100	100	100	100	100	100	100	100	100	100	100	100	100	100	100	100	100	100	100	100	100	100	100	100	100	100	100	100	100	100
	Vpara_WS	100	100	100	100	100	100	100	100				100	100	100	100	100	100	100	100	100	100	100	100	100	100	100	100	100	100	100	100	100	100	100	100	100	100	100	100	100	100	100	100	100	100	100	99.72	100
	Vpara_WY3	100	100	100	100	100	100	100	100				100	100	100	100	100	100	100	100	100	100	100	100	100	100	100	100	100	100	100	100	100	100	100	100	100	100	100	100	100	100	100	100	100	100	100	100	100
	Vpara_Y73				100	100	100	100	100				100	100	100	100	99.09			98.39		100			100	96.34		100		100				100		100	100	100	100	100	100	100	94.2			100	100	100
	Vpara_YK116	100	100	100	100	100	100	100	100				100	100	100	100	100	100	99.96	100	100	100	100	100	100	100	100	100	100	100	100	100	100	100	100	100	100	100	100	100	100	100	100	100	100	100	100	100	100
	Vpara_YT-3	100	100	100	100	100	100	100	100				100	100	100	100	99.7	99.05	97.86	97.23	96.31		97.56		99.74					93.43		100	96.79	98.67		100	100	100	100	100	100	100	94.2			100	100	100	92.44
	Vpara_YVA04	100	100	100	100	100	100	100	100				100	100	100	100	99.7	99.05	97.71	97.23			97		99.74					93.43		93.98	96.79	98.48		100	100	100	100	100	100	100	94.2			100	100	100	92.44
	Vpara_YVA08	100	100	100	100	100	100	100	100				100	100	100	100	99.7	99.05	97.81		98.1		97.56		99.74					93.43			96.79	98.48		100	100	100	100	100	100	100	94.2			100	100	100	92.44
	Vpara_GCA_0181186251	100	100	100	100	100	100	100	100				100	100	100	100	100	100	100	100	100	100	100	100	100	99.92	100	100	100	100	100	100	100	100	100	100	100	100	100	100	100	100	100	100	100	100	100	100	100
	Vpara_GCA_0181189051	100	100	100	100	100	100	100	100	96.7	94.98	96.88	100	100	100	100	100	100	100	100	100	100	100	100	100	100	90.97	99.4	100	100	100	100	100	100	100	100	100	100	100	100	100	100	100	100	100	100	100	100	100
	Vpara_GCA_0181191451	100	100	100	100	100	100	100	100	100	100	100	100	100	100	100	98.18	98.41		100	100	100	100	95.42	99.29	100		99.56	100	100	100	100	82.73			100	100	100	100	100	100	100	100	100	100	100	100	100	100
	Vpara_GCA_0181267451	100	100	100	100	100	100	100	100	96.7	94.98	96.88	100	100	100	100	100	100	100	100	100	100	100	100	100	100	90.97	99.4	100	100	100	100	100	100	100	100	100	100	100	100	100	100	100	100	100	100	100	100	100
	Vpara_GCA_0181268051	100	100	100	100	100	100	100	100	96.7	94.98	96.88	100	100	100	100	100	100	100	100	100	100	100	100	100	100	90.97	99.4	100	100	100	100	100	100	100	100	100	100	100	100	100	100	100	100	100	100	100	100	100
	Vsp_VP6		100	100		100	100	100	100				100	100	89.89						96.31		96.38	95.3	99.05			98.8	99.73	99.84		99.7	99.58	99.81		93.53		100	100	100	100	100			97.29	100	100		100
	Vpara_4301	100	100	100	100	100	100	100	100	100	100	100	100	100	100	100	100	100	100	100	100	100	100	100	100	100	100	100	100	100	100	100	100	100	100	100	100	100	100	100	100	100	100	100	100	100	100	96.16	100
	Vpara_4302	100	100	100	100	100	100	100	100				100	100	100	100	99.7	100	99.92	100	99.47	99.54	99.56	99.66	100	99.76	99.88	99.87	99.12	99.69	100	100	100	100	100	100	100	100	100	100	100	100	100	100	100	100	100	100	100
	Vpara_4303	100	100	100	100	100	100	100	100				100	100	100	100	100	100	100	100	100	100	100	100	100	100	100	100	100	100	100	100	100	100	100	100	100	100	100	100	100	100	100	100	100	100	100	96.81	100
	Average Nucleotide identity (%)	99.9945	99.9938	99.99	99.9655	99.9953	99.9909	100	99.9776	99.6933	99.2537	99.7075	99.9825	99.6932	99.4884	99.5138	99.7501	99.8578	99.4463	99.5596	99.3698	99.0846	99.601	99.1373	99.7881	99.2115	98.9946	99.6986	99.456	99.3773	99.5059	99.3778	99.4548	99.7998	99.2881	99.3189	99.2501	99.5572	99.8061	99.6603	99.6426	99.9287	99.3666	99.5534	99.6823	99.6532	99.9962	99.4785	99.7111
	Stdev on Nucleotide identity (%)	0.0314379	0.0447525	0.0456299	0.326718	0.0546789	0.0525705	0	0.245701	0.961378	1.84511	0.923971	0.0756622	1.69206	1.95707	2.54849	0.659722	0.347692	1.40739	1.01029	1.72916	2.79558	0.974964	1.82112	0.608601	2.07151	2.34103	0.825243	1.7993	1.75555	1.56905	1.75912	1.91021	0.51369	2.47629	2.55532	2.89877	1.74724	0.855083	1.67463	1.62986	0.269654	2.06814	1.65914	1.0495	1.40565	0.0320674	1.03245	1.42331
	Number of positive isolates	132	135	135	135	137	136	137	139	33	35	32	139	138	133	133	133	130	111	123	128	129	130	115	130	114	123	124	124	134	114	131	119	127	119	137	131	135	135	134	136	135	133	123	126	132	130	121	132
	Percentage of positive isolates	94.964	97.1223	97.1223	97.1223	98.5612	97.8417	98.5612	100	23.741	25.1799	23.0216	100	99.2806	95.6835	95.6835	95.6835	93.5252	79.8561	88.4892	92.0863	92.8058	93.5252	82.7338	93.5252	82.0144	88.4892	89.2086	89.2086	96.4029	82.0144	94.2446	85.6115	91.3669	85.6115	98.5612	94.2446	97.1223	97.1223	96.4029	97.8417	97.1223	95.6835	88.4892	90.6475	94.964	93.5252	87.0504	94.964
[truncated: 38 more columns]

## Sheet: Supplement 7
	S7 - Complete output of Genome-wide association study for pirA gene presence. Table includes gene information, UniParc code for top hits (or UniRef if UniParc unavailable), number of isolates found per category, and further GWAS statistics. Column 3 (PirA+ Present), Column 4 (PirA- Present), Column 5 (PirA+ Absent), and Column 6 (PirA- Absent), represent the number of V. parahaemolyticus strains …
	Associated Gene	UniParc	PirA+ Present	PirA- Present	PirA+ Absent	PirA- Absent	Sensitivity	Specificity	Odds_ratio	Naive_p	Bonferroni_p	Benjamini_H_p	Max_Pairwise_comparisons	Max_supporting_pairs	Max_opposing_pairs	Best_pairwise_comp_p	Worst_pairwise_comp_p	Empirical_p
	PirB	UPI000A1FEB2D	47	0	0	989	100	100	inf	1.41532e-82	1.31967e-77	6.59835e-78	26	26	0	2.98023e-08	2.98023e-08	0.000999001
	DDE-Tnp-1-7 domain-containing protein	UPI00039EE893	47	0	0	989	100	100	inf	1.41532e-82	1.31967e-77	6.59835e-78	26	26	0	2.98023e-08	2.98023e-08	0.000999001
	Conserved domain protein	UPI00039E22B4	47	6	0	983	100	99.3933	inf	3.24921e-75	3.02963e-70	1.00988e-70	21	21	0	9.53674e-07	9.53674e-07	0.000999001
	DUF3849 domain-containing protein	UPI00039F37B4	47	7	0	982	100	99.2922	inf	2.50654e-74	2.33714e-69	3.89524e-70	21	21	0	9.53674e-07	9.53674e-07	0.000999001
	Antirestriction protein	UPI00039E1349	47	7	0	982	100	99.2922	inf	2.50654e-74	2.33714e-69	3.89524e-70	21	21	0	9.53674e-07	9.53674e-07	0.000999001
	Antirestriction protein	UPI000A2FF761	47	7	0	982	100	99.2922	inf	2.50654e-74	2.33714e-69	3.89524e-70	21	21	0	9.53674e-07	9.53674e-07	0.000999001
	CopG family transcriptional regulator	UPI0004538ACC	47	8	0	981	100	99.1911	inf	1.72324e-73	1.60679e-68	2.29541e-69	21	21	0	9.53674e-07	9.53674e-07	0.000999001
	SSU ribosomal protein S2p	UPI0004711A75	46	5	1	984	97.8723	99.4944	9052.8	3.27515e-73	3.05382e-68	3.39313e-69	22	22	0	4.76837e-07	4.76837e-07	0.000999001
	Site-specific DNA-methyltransferase (adenine-specific)	UPI0003A7EC74	46	5	1	984	97.8723	99.4944	9052.8	3.27515e-73	3.05382e-68	3.39313e-69	22	22	0	4.76837e-07	4.76837e-07	0.000999001
	DNA primase	UPI0003A98424	46	6	1	983	97.8723	99.3933	7536.33	2.83564e-72	2.64401e-67	2.03385e-68	23	22	1	5.72205e-06	5.72205e-06	0.000999001
	Cold-shock protein	UPI000D54791F	46	6	1	983	97.8723	99.3933	7536.33	2.83564e-72	2.64401e-67	2.03385e-68	21	21	0	9.53674e-07	9.53674e-07	0.000999001
	Phosphatidylinositol kinase	UPI0011B1E878	46	6	1	983	97.8723	99.3933	7536.33	2.83564e-72	2.64401e-67	2.03385e-68	21	21	0	9.53674e-07	9.53674e-07	0.000999001
	DedA family protein	A0A177Y337 (UniRef100)	46	6	1	983	97.8723	99.3933	7536.33	2.83564e-72	2.64401e-67	2.03385e-68	21	21	0	9.53674e-07	9.53674e-07	0.000999001
	DUF2913 domain-containing protein	UPI0003A5E8D2	46	7	1	982	97.8723	99.2922	6453.14	2.14485e-71	1.9999e-66	9.09047e-68	21	21	0	9.53674e-07	9.53674e-07	0.000999001
	Hok/Gef family protein	UPI000971745E	46	7	1	982	97.8723	99.2922	6453.14	2.14485e-71	1.9999e-66	9.09047e-68	21	21	0	9.53674e-07	9.53674e-07	0.000999001
	DUF1845 domain-containing protein	UPI00044A536C	46	7	1	982	97.8723	99.2922	6453.14	2.14485e-71	1.9999e-66	9.09047e-68	21	21	0	9.53674e-07	9.53674e-07	0.000999001
	Mobilization protein	UPI0003AA27AA	46	7	1	982	97.8723	99.2922	6453.14	2.14485e-71	1.9999e-66	9.09047e-68	21	21	0	9.53674e-07	9.53674e-07	0.000999001
	Aminopyrimidine aminohydrolase	UPI00039E985C	46	7	1	982	97.8723	99.2922	6453.14	2.14485e-71	1.9999e-66	9.09047e-68	21	21	0	9.53674e-07	9.53674e-07	0.000999001
	MFS transporter	UPI0004532882	46	7	1	982	97.8723	99.2922	6453.14	2.14485e-71	1.9999e-66	9.09047e-68	21	21	0	9.53674e-07	9.53674e-07	0.000999001
	DUF5405 domain-containing protein	UPI0003C7BB78	46	7	1	982	97.8723	99.2922	6453.14	2.14485e-71	1.9999e-66	9.09047e-68	21	21	0	9.53674e-07	9.53674e-07	0.000999001
	DNA topoisomerase	UPI00044C14A5	46	7	1	982	97.8723	99.2922	6453.14	2.14485e-71	1.9999e-66	9.09047e-68	21	21	0	9.53674e-07	9.53674e-07	0.000999001
	DNA-binding protein	UPI0003A71FC7	46	7	1	982	97.8723	99.2922	6453.14	2.14485e-71	1.9999e-66	9.09047e-68	21	21	0	9.53674e-07	9.53674e-07	0.000999001
	IDEAL domain-containing protein	UPI00039B15DC	45	6	2	983	95.7447	99.3933	3686.25	1.23558e-69	1.15208e-64	4.80033e-66	23	21	2	6.60419e-05	6.60419e-05	0.000999001
	WD-REPEATS-REGION domain-containing protein	UPI0003C79973	45	6	2	983	95.7447	99.3933	3686.25	1.23558e-69	1.15208e-64	4.80033e-66	21	21	1	9.53674e-07	2.09808e-05	0.000999001
	hypothetical protein	UPI00044687C8	45	7	2	982	95.7447	99.2922	3156.43	9.16037e-69	8.54131e-64	3.16345e-65	21	21	1	9.53674e-07	2.09808e-05	0.000999001
	Transposase	UPI0003A7CAE5	45	7	2	982	95.7447	99.2922	3156.43	9.16037e-69	8.54131e-64	3.16345e-65	21	20	1	2.09808e-05	2.09808e-05	0.000999001
	Mobilization protein	UPI000450110C	45	7	2	982	95.7447	99.2922	3156.43	9.16037e-69	8.54131e-64	3.16345e-65	21	20	1	2.09808e-05	2.09808e-05	0.000999001
	Lipoprotein	UPI000446A86B	42	1	5	988	89.3617	99.8989	8299.2	4.84795e-68	4.52033e-63	1.6144e-64	23	23	1	2.38419e-07	5.72205e-06	0.000999001
	PirA	UPI0003C78701	41	0	6	989	87.234	100	inf	1.87889e-67	1.75191e-62	6.04108e-64	23	23	0	2.38419e-07	2.38419e-07	0.000999001
	Type II toxin-antitoxin system Phd/YefM family antitoxin	UPI0004B1432D	44	7	3	982	93.617	99.2922	2057.52	2.60321e-66	2.42728e-61	8.09094e-63	22	20	2	0.000121117	0.000121117	0.000999001
	Cyclin-C domain-containing protein	UPI0003A0044F	42	3	5	986	89.3617	99.6967	2760.8	1.58412e-65	1.47706e-60	4.76472e-62	23	22	1	5.72205e-06	5.72205e-06	0.000999001
	Recombinase RecF	UPI00044A5C0B	43	6	4	983	91.4894	99.3933	1761.21	7.78278e-65	7.25682e-60	2.26775e-61	21	20	3	2.09808e-05	0.00148964	0.000999001
	IDEAL domain-containing protein	UPI0003C78941	40	1	7	988	85.1064	99.8989	5645.71	1.08857e-63	1.01501e-58	2.98532e-60	23	23	1	2.38419e-07	5.72205e-06	0.000999001
	Secreted protein	UPI00044C53B3	40	1	7	988	85.1064	99.8989	5645.71	1.08857e-63	1.01501e-58	2.98532e-60	22	22	1	4.76837e-07	1.09673e-05	0.000999001
	Transposase-31 domain-containing protein	UPI0003A66B1E	40	2	7	987	85.1064	99.7978	2820	2.27031e-62	2.11689e-57	6.04825e-59	22	22	1	4.76837e-07	1.09673e-05	0.000999001
	hypothetical protein	UPI000399D609	42	14	5	975	89.3617	98.5844	585	6.1358e-57	5.72115e-52	1.58921e-53	24	21	4	0.000277162	0.00154388	0.000999001
	Inner membrane protein	UPI0003C78E29	40	10	7	979	85.1064	98.9889	559.429	2.5628e-55	2.38961e-50	6.45841e-52	24	21	4	0.000277162	0.00154388	0.000999001
	Alpha-helical coiled coil protein	UPI0003A887C5	38	6	9	983	80.8511	99.3933	691.741	2.47313e-54	2.306e-49	5.91282e-51	18	17	3	0.000144958	0.00753784	0.000999001
	CTD1 domain-containing protein	UPI00046FE56A	38	6	9	983	80.8511	99.3933	691.741	2.47313e-54	2.306e-49	5.91282e-51	18	17	3	0.000144958	0.00753784	0.000999001
	MSHA biogenesis protein MshK	UPI0003A2E002	37	5	10	984	78.7234	99.4944	728.16	2.98931e-53	2.78729e-48	6.79827e-50	24	21	4	0.000277162	0.00154388	0.000999001
	Conjugal transfer protein	UPI000448B3EF	37	5	10	984	78.7234	99.4944	728.16	2.98931e-53	2.78729e-48	6.79827e-50	23	20	3	0.000488281	0.000488281	0.000999001
	Bro-N domain-containing protein	UPI00044DA657	37	6	10	983	78.7234	99.3933	606.183	2.12136e-52	1.978e-47	4.70951e-49	22	20	4	0.000121117	0.00434351	0.000999001
	TYW3 domain-containing protein	UPI0003C7DB11	33	4	14	985	70.2128	99.5956	580.446	9.6647e-47	9.01156e-42	2.09571e-43	24	20	4	0.00154388	0.00154388	0.000999001
	Hok/Gef family protein	UPI000A5CD78B (UniRef50)	36	12	11	977	76.5957	98.7867	266.455	2.05298e-46	1.91424e-41	4.35055e-43	23	19	6	0.00259948	0.0346897	0.000999001
	Type II restriction endonuclease	UPI0003AAA711	33	6	14	983	70.2128	99.3933	386.179	4.64532e-45	4.33139e-40	9.62532e-42	22	20	5	0.000121117	0.0169005	0.000999001
	Secreted protein	UPI0004531838	34	14	13	975	72.3404	98.5844	182.143	8.70233e-42	8.11423e-37	1.76396e-38	24	19	9	0.00661075	0.307456	0.000999001
	WGR domain-containing protein	UPI000D530F63	29	2	18	987	61.7021	99.7978	795.083	9.66004e-42	9.00721e-37	1.91643e-38	20	18	2	0.000402451	0.000402451	0.000999001
	Type II secretion system protein	UPI000450E797	30	5	17	984	63.8298	99.4944	347.294	1.1493e-40	1.07163e-35	2.23257e-37	24	19	5	0.00661075	0.00661075	0.000999001
	Methylase family protein	UPI000E0B7AE7	27	1	20	988	57.4468	99.8989	1333.8	1.58131e-39	1.47445e-34	3.00907e-36	17	16	1	0.000274658	0.000274658	0.000999001
	DUF3850 domain-containing protein	UPI001F4274F7	28	3	19	986	59.5745	99.6967	484.351	4.85464e-39	4.52656e-34	9.05312e-36	21	19	3	0.000221252	0.00148964	0.000999001
	P-type conjugative transfer protein TrbG	UPI00044D3219	33	18	14	971	70.2128	98.18	127.155	3.36654e-38	3.13903e-33	6.15497e-35	23	19	8	0.00259948	0.21004	0.000999001
	MSHA biogenesis protein MshP	UPI0004077711	34	22	13	967	72.3404	97.7755	114.958	3.48669e-38	3.25106e-33	6.25203e-35	25	18	10	0.0432853	0.424356	0.000999001
	GlyGly-CTERM sorting domain-containing protein	UPI00044E24B8	30	10	17	979	63.8298	98.9889	172.765	2.76197e-37	2.57532e-32	4.85909e-34	25	19	9	0.0146333	0.229523	0.000999001
	Flp pilus assembly complex ATPase component TadA	UPI0004454C47	31	15	16	974	65.9574	98.4833	125.808	2.62952e-36	2.45182e-31	4.5404e-33	24	16	10	0.15159	0.541256	0.000999001
	DNA-binding protein	UPI00041403E4	26	3	21	986	55.3191	99.6967	406.921	9.52216e-36	8.87866e-31	1.6143e-32	19	16	3	0.00442505	0.00442505	0.000999001
	Conjugal transfer protein	UPI0004477BD1	30	13	17	976	63.8298	98.6855	132.489	1.13369e-35	1.05707e-30	1.88763e-32	23	18	7	0.010622	0.0931396	0.000999001
	conjugative transfer signal peptidase TraF	UPI0004712124	27	6	20	983	57.4468	99.3933	221.175	5.67812e-35	5.29439e-30	9.12826e-32	22	16	6	0.0524788	0.0524788	0.000999001
	ABM domain-containing protein	UPI0004482D3E	27	6	20	983	57.4468	99.3933	221.175	5.67812e-35	5.29439e-30	9.12826e-32	20	16	6	0.0118179	0.115318	0.000999001
	P-type conjugative transfer protein TrbL	UPI00044BEE16	30	16	17	973	63.8298	98.3822	107.316	2.92283e-34	2.72531e-29	4.61916e-31	22	18	9	0.00434351	0.523467	0.000999001
	Type IV pilin	UPI001B839427	37	54	10	935	78.7234	94.5399	64.0648	9.12453e-34	8.5079e-29	1.41798e-30	22	17	8	0.0169005	0.286279	0.000999001
	Replication protein	UPI0003A95692	26	6	21	983	55.3191	99.3933	202.841	2.22197e-33	2.07181e-28	3.3964e-30	20	14	6	0.115318	0.115318	0.000999001
	Type IV pilus biogenesis protein PilM	UPI0004491DC7	27	9	20	980	57.4468	99.09	147	4.55316e-33	4.24546e-28	6.84751e-30	22	17	6	0.0169005	0.0524788	0.000999001
	Chromosome partitioning protein ParA	UPI000446777C	25	5	22	984	53.1915	99.4944	223.636	1.63118e-32	1.52094e-27	2.4142e-29	20	18	4	0.000402451	0.0118179	0.000999001
	Conjugal transfer protein TrbH	UPI000419C80E	27	11	20	978	57.4468	98.8878	120.027	5.59747e-32	5.21919e-27	8.15499e-29	22	18	8	0.00434351	0.286279	0.000999001
	Plasmid protein	UPI0003AAC49D	25	6	22	983	53.1915	99.3933	186.174	8.2506e-32	7.69303e-27	1.18354e-28	19	15	6	0.0192108	0.167068	0.000999001
	DUF87 domain-containing protein	UPI00046F695C	26	9	21	980	55.3191	99.09	134.815	1.62871e-31	1.51864e-26	2.27389e-28	22	16	7	0.0524788	0.133801	0.000999001
	Type IV pilus biogenesis protein PilP	UPI00044DAA54	30	23	17	966	63.8298	97.6744	74.1176	1.63393e-31	1.52351e-26	2.27389e-28	23	17	11	0.0346897	1	0.000999001
	Conjugal transfer protein TrbI	UPI000470828B	28	16	19	973	59.5745	98.3822	89.6184	3.53736e-31	3.2983e-26	4.85045e-28	22	19	7	0.000855446	0.133801	0.000999001
	Chromosome partitioning protein ParA	UPI000446777C	23	3	24	986	48.9362	99.6967	314.972	5.73516e-31	5.34757e-26	7.75011e-28	15	12	3	0.0351562	0.0351562	0.000999001
	Fimbrial protein	UPI00040094ED	32	39	15	950	68.0851	96.0566	51.9658	9.17975e-30	8.55938e-25	1.22277e-26	21	14	9	0.189247	0.663624	0.000999001
	HTH-8 domain-containing protein	UPI00046EA87B	27	16	20	973	57.4468	98.3822	82.0969	1.11874e-29	1.04314e-24	1.4692e-26	23	16	11	0.0931396	1	0.000999001
[truncated: 9,571 more rows]

## Sheet: Supplement 8
	S8 - Complete output of Genome-wide association study for pirB gene presence. Table includes gene information, UniParc code for top hits (or UniRef if UniParc unavailable), number of isolates found per category, and further GWAS statistics. Column 3 (PirB+ Present), Column 4 (PirB- Present), Column 5 (PirB+ Absent), and Column 6 (PirB- Absent), represent the number of V. parahaemolyticus strains …
[truncated: 8,876 more rows]

[truncated: 2 more sheets: Supplement 9, Supplement 10]
